# Supplementary material for: Imaging genetics of language network functional connectivity reveals links with language-related abilities, dyslexia and handedness
Source: Commun Biol. 2024 Sep 28;7:1209. doi: 10.1038/s42003-024-06890-3 (PMC11438961; doi:10.1038/s42003-024-06890-3)
Supplement: Supplementary file 3 — Supplementary Data 1-29 [file 42003_2024_6890_MOESM3_ESM.xls]

## Sheet: Contents
Supplementary Data for Amelink et al.
Use arrows at the bottom to navigate between worksheets (one worksheet per table)
Supplementary Data 1	Heritability estimates and significance indications for all 783 imaging derived phenotypes: language network (categories L, R and inter) and hemispheric differences (edge HD).
Supplementary Data 2	An overview of all 14 loci discovered in a multivariate GWAS of the language network
Supplementary Data 3	111 Mapped genes by FUMA based on multivariate GWAS results of the language network
Supplementary Data 4	Gene set preferential brain expression in Brainspan dataset for language network genes as used in figure 1C. Derived using MAGMA.
Supplementary Data 5	Gene set analysis of the language network results with MAGMA as implemented in FUMA. Gene sets smaller than 10 were excluded.
Supplementary Data 6	An overview of all underlying univariate beta weights for the lead SNPs of 14 loci discovered in a multivariate GWAS of the language network used in figure 1E and Supplementary Figure 8
Supplementary Data 7	Underlying univariate P-values of lead SNPs for each significant language network genomic locus
Supplementary Data 8	T-tests for comparison of global change in language network connectivity, left and right intrahemispheric connectivity, and intra and interhemispheric connectivity for 14 significant genomic loci
Supplementary Data 9	An overview of all 3 loci discovered in a multivariate GWAS of hemispheric differences of the language network
Supplementary Data 10	9 Mapped genes by FUMA based on multivariate GWAS results of hemispheric differences in the language network
Supplementary Data 11	Gene set preferential brain expression in Brainspan dataset for language network hemispheric differences genes as used in figure 1D. Derived using MAGMA.
Supplementary Data 12	Gene set analysis of the hemispheric differences results with MAGMA as implemented in FUMA. Gene sets smaller than 10 were excluded.
Supplementary Data 13	An overview of all underlying univariate beta weights for the lead SNPs of 3 loci discovered in a multivariate GWAS of hemispheric differences in the language network used in figure 1F
Supplementary Data 14	An overview of all underlying univariate P-values for the lead SNPs of 3 loci discovered in a multivariate GWAS of hemispheric differences in the language network
Supplementary Data 15	T-test results for global left-right shift in hemispheric differences for 3 significant genomic loci
Supplementary Data 16	CCA loadings of individual IDPs for language network with polygenic scores used in figure 2A.
Supplementary Data 17	T-tests for comparison of global change in language network connectivity, left and right intrahemispheric connectivity, and intra and interhemispheric connectivity for 3 polygenic scores
Supplementary Data 18	CCA loadings of individual IDPs for hemispheric differences with polygenic scores used in figure 2B.
Supplementary Data 19	T-test results for global left-right shift in hemispheric differences for 3 polygenic scores
Supplementary Data 20	Gene-based associations (-log10 p-value) with the language network (MINP_edges) and hemispheric differences (MINP_HDs) when applying a broad variant filter.Average (avg_LOGP) and lowest -log10 p-values (MINP) are reported, as well as the univariate association driving the result. GENPOS refers to position according to positions in genome build GRCh38.
Supplementary Data 21	Broad variant filter gene-based SKATO associations (-log10 p-value) for all edges of the language network as shown in figure 3A and 3C
Supplementary Data 22	Gene-based associations (-log10 p-value) with the language network (MINP_edges) and hemispheric differences (MINP_HDs) when applying a strict variant filter. Average (avg_LOGP) and lowest -log10 p-values (MINP) are reported, as well as the univariate association driving the result. GENPOS refers to position according to positions in GRCh38.
Supplementary Data 23	Strict variant filter gene-based SKATO associations (-log10 p-value) for all edges of the language network hemispheric differences as shown in figure 3B and 3D
Supplementary Data 24	Variant-based associations (-log10 P values) with the language network (MINP_edges) and hemispheric differences (MINP_HDs) for the exome-wide significant genes.
Supplementary Data 25	Univariate z-statistics from a gene-based burden test (broad filter) for all 629 heritable imaging derived phenotypes of the language network
Supplementary Data 26	T-tests for comparison of global change in language network connectivity, left and right intrahemispheric connectivity, and intra and interhemispheric connectivity for 5 significant genes
Supplementary Data 27	Univariate z-statistics from a gene-based burden test (strict filter) for all 103 heritable imaging derived phenotypes of hemispheric differences in the language network
Supplementary Data 28	T-test results for global left-right shift in hemispheric difference for 2 significant genes
Supplementary Data 29	Brainspan RNA-seq RKPM expression levels for significant genes in rare variant analysis that are available in the rare variant analysis used in figure 3E

## Sheet: 1 - all heritabilities
Supplementary Data 1
Heritability estimates and significance indications for all 783 imaging derived phenotypes: language network (categories L, R and inter) and hemispheric differences (edge HD).
Imaging derived phenotype	Vg (SNP heritability)	Vg_SE	Ve	Ve_SE	logL	P	Category	Significance
G_Frontal_Sup-2-L*G_Frontal_Sup-2-R	0.080063	0.012891	0.919448	0.014512	-14814.7	2.1329e-11	inter	Bonferroni
G_Frontal_Sup-2-L*S_Inf_Frontal-2-L	0.110956	0.013236	0.887798	0.014511	-14783.3	0	L	Bonferroni
G_Frontal_Sup-2-L*S_Inf_Frontal-2-R	0.072711	0.012758	0.926017	0.014466	-14806.9	7.2177e-10	inter	Bonferroni
G_Frontal_Sup-2-L*G_Frontal_Inf_Tri-1-L	0.100689	0.013303	0.898934	0.014663	-14803.6	1.1657e-15	L	Bonferroni
G_Frontal_Sup-2-L*G_Frontal_Inf_Tri-1-R	0.105296	0.013198	0.893764	0.014532	-14792	0	inter	Bonferroni
G_Frontal_Sup-2-L*G_Frontal_Inf_Orb-1-L	0.088894	0.013128	0.910002	0.014623	-14800.3	7.907e-13	L	Bonferroni
G_Frontal_Sup-2-L*G_Frontal_Inf_Orb-1-R	0.077116	0.013018	0.922319	0.014643	-14815.2	4.5254e-10	inter	Bonferroni
G_Frontal_Sup-2-L*S_Precentral-4-L	0.070457	0.012705	0.92813	0.014442	-14806	1.5618e-09	L	Bonferroni
G_Frontal_Sup-2-L*S_Precentral-4-R	0.044725	0.012241	0.954467	0.014303	-14825.6	6.2519e-05	inter	Bonferroni
G_Frontal_Sup-2-L*G_SupraMarginal-7-L	0.164639	0.013925	0.835426	0.014602	-14754.7	0	L	Bonferroni
G_Frontal_Sup-2-L*G_SupraMarginal-7-R	0.111124	0.013287	0.887671	0.014551	-14783.8	0	inter	Bonferroni
G_Frontal_Sup-2-L*G_Angular-2-L	0.125921	0.013479	0.873163	0.014577	-14776.4	0	L	Bonferroni
G_Frontal_Sup-2-L*G_Angular-2-R	0.108834	0.013331	0.889904	0.014608	-14784.6	0	inter	Bonferroni
G_Frontal_Sup-2-L*G_Insula-anterior-2-L	0.09179	0.013081	0.907707	0.01456	-14807.5	4.5408e-14	L	Bonferroni
G_Frontal_Sup-2-L*G_Insula-anterior-2-R	0.067674	0.012752	0.930801	0.014506	-14805.7	2.0901e-08	inter	Bonferroni
G_Frontal_Sup-2-L*G_Insula-anterior-3-L	0.10414	0.013239	0.894886	0.014576	-14792.3	0	L	Bonferroni
G_Frontal_Sup-2-L*G_Insula-anterior-3-R	0.065632	0.012565	0.932883	0.014371	-14807.2	1.2909e-08	inter	Bonferroni
G_Frontal_Sup-2-L*G_Temporal_Sup-4-L	0.071415	0.012605	0.927787	0.014354	-14814.6	3.4569e-10	L	Bonferroni
G_Frontal_Sup-2-L*G_Temporal_Sup-4-R	0.062699	0.012587	0.936962	0.014422	-14825.6	4.3161e-08	inter	Bonferroni
G_Frontal_Sup-2-L*S_Sup_Temporal-1-L	0.130121	0.013438	0.868976	0.014505	-14773.1	0	L	Bonferroni
G_Frontal_Sup-2-L*S_Sup_Temporal-1-R	0.074342	0.012767	0.924774	0.01446	-14811.9	4.5554e-10	inter	Bonferroni
G_Frontal_Sup-2-L*S_Sup_Temporal-2-L	0.120011	0.013358	0.879745	0.014533	-14791.3	0	L	Bonferroni
G_Frontal_Sup-2-L*S_Sup_Temporal-2-R	0.114288	0.013393	0.884771	0.014611	-14785.3	0	inter	Bonferroni
G_Frontal_Sup-2-L*S_Sup_Temporal-3-L	0.098163	0.013239	0.901432	0.014633	-14804.9	3.0531e-15	L	Bonferroni
G_Frontal_Sup-2-L*S_Sup_Temporal-3-R	0.101701	0.013229	0.89811	0.014593	-14805.7	1.1102e-16	inter	Bonferroni
G_Frontal_Sup-2-L*S_Sup_Temporal-4-L	0.113036	0.013371	0.886062	0.014604	-14786.9	0	L	Bonferroni
G_Frontal_Sup-2-L*S_Sup_Temporal-4-R	0.073726	0.012848	0.926086	0.014536	-14822.5	6.669e-10	inter	Bonferroni
G_Frontal_Sup-2-L*G_Temporal_Mid-3-L	0.140205	0.013803	0.859599	0.014719	-14774.8	0	L	Bonferroni
G_Frontal_Sup-2-L*G_Temporal_Mid-3-R	0.096818	0.013104	0.90182	0.014529	-14791.5	2.2204e-15	inter	Bonferroni
G_Frontal_Sup-2-L*G_Temporal_Mid-4-L	0.069329	0.012918	0.929408	0.014629	-14808.7	2.1786e-08	L	Bonferroni
G_Frontal_Sup-2-L*G_Temporal_Mid-4-R	0.072284	0.0128	0.926868	0.014506	-14813.5	1.4051e-09	inter	Bonferroni
G_Frontal_Sup-2-L*G_Supp_Motor_Area-2-L	0.09642	0.013193	0.903125	0.014611	-14805.3	6.8279e-15	L	Bonferroni
G_Frontal_Sup-2-L*G_Supp_Motor_Area-2-R	0.075784	0.013004	0.922708	0.014639	-14801.8	1.002e-09	inter	Bonferroni
G_Frontal_Sup-2-L*G_Supp_Motor_Area-3-L	0.066133	0.012839	0.932742	0.014594	-14812.3	7.1741e-08	L	Bonferroni
G_Frontal_Sup-2-L*G_Supp_Motor_Area-3-R	0.077205	0.012948	0.921553	0.014581	-14805	2.793e-10	inter	Bonferroni
G_Frontal_Sup-2-R*S_Inf_Frontal-2-L	0.077565	0.012826	0.920952	0.014476	-14801.2	8.0215e-11	inter	Bonferroni
G_Frontal_Sup-2-R*S_Inf_Frontal-2-R	0.10002	0.013049	0.899441	0.014459	-14801.6	5.5511e-17	R	Bonferroni
G_Frontal_Sup-2-R*G_Frontal_Inf_Tri-1-L	0.080098	0.01293	0.918879	0.014541	-14806.7	4.1693e-11	inter	Bonferroni
G_Frontal_Sup-2-R*G_Frontal_Inf_Tri-1-R	0.122332	0.013363	0.876371	0.014512	-14773.7	0	R	Bonferroni
G_Frontal_Sup-2-R*G_Frontal_Inf_Orb-1-L	0.076778	0.012917	0.922906	0.014563	-14819	2.4672e-10	inter	Bonferroni
G_Frontal_Sup-2-R*G_Frontal_Inf_Orb-1-R	0.100628	0.013352	0.899065	0.014704	-14804.7	1.7764e-15	R	Bonferroni
G_Frontal_Sup-2-R*S_Precentral-4-L	0.063046	0.012506	0.93587	0.014349	-14814.3	3.0791e-08	inter	Bonferroni
G_Frontal_Sup-2-R*S_Precentral-4-R	0.065519	0.012419	0.933275	0.014254	-14811.4	5.13e-09	R	Bonferroni
G_Frontal_Sup-2-R*G_SupraMarginal-7-L	0.10548	0.013148	0.893536	0.014489	-14791.2	0	inter	Bonferroni
G_Frontal_Sup-2-R*G_SupraMarginal-7-R	0.114513	0.013334	0.884336	0.014559	-14782	0	R	Bonferroni
G_Frontal_Sup-2-R*G_Angular-2-L	0.09125	0.012979	0.907635	0.014478	-14798.7	3.6193e-14	inter	Bonferroni
G_Frontal_Sup-2-R*G_Angular-2-R	0.085493	0.012867	0.913208	0.014438	-14799.5	6.2089e-13	R	Bonferroni
G_Frontal_Sup-2-R*G_Insula-anterior-2-L	0.070231	0.012714	0.928375	0.014452	-14806.4	3.0937e-09	inter	Bonferroni
G_Frontal_Sup-2-R*G_Insula-anterior-2-R	0.074065	0.012768	0.925126	0.014463	-14813.1	6.7133e-10	R	Bonferroni
G_Frontal_Sup-2-R*G_Insula-anterior-3-L	0.069746	0.012588	0.929162	0.014354	-14811.1	9.3816e-10	inter	Bonferroni
G_Frontal_Sup-2-R*G_Insula-anterior-3-R	0.090343	0.012824	0.908485	0.014359	-14798.4	9.3814e-15	R	Bonferroni
G_Frontal_Sup-2-R*G_Temporal_Sup-4-L	0.044306	0.012166	0.954487	0.014244	-14819.8	5.5415e-05	inter	Bonferroni
G_Frontal_Sup-2-R*G_Temporal_Sup-4-R	0.057675	0.012584	0.941427	0.014463	-14819.4	8.2553e-07	R	Bonferroni
G_Frontal_Sup-2-R*S_Sup_Temporal-1-L	0.074315	0.01257	0.925146	0.0143	-14817	6.1225e-11	inter	Bonferroni
G_Frontal_Sup-2-R*S_Sup_Temporal-1-R	0.077495	0.012813	0.921308	0.014467	-14805.5	6.3178e-11	R	Bonferroni
G_Frontal_Sup-2-R*S_Sup_Temporal-2-L	0.063303	0.012522	0.935789	0.014361	-14816.9	3.8496e-08	inter	Bonferroni
G_Frontal_Sup-2-R*S_Sup_Temporal-2-R	0.118136	0.013301	0.880809	0.0145	-14780.6	0	R	Bonferroni
G_Frontal_Sup-2-R*S_Sup_Temporal-3-L	0.080841	0.012921	0.918765	0.014529	-14815.7	1.3615e-11	inter	Bonferroni
G_Frontal_Sup-2-R*S_Sup_Temporal-3-R	0.151025	0.013842	0.848562	0.014654	-14761.3	0	R	Bonferroni
G_Frontal_Sup-2-R*S_Sup_Temporal-4-L	0.073521	0.012827	0.925713	0.014517	-14814	9.7524e-10	inter	Bonferroni
G_Frontal_Sup-2-R*S_Sup_Temporal-4-R	0.111184	0.01316	0.887803	0.014447	-14786.6	0	R	Bonferroni
G_Frontal_Sup-2-R*G_Temporal_Mid-3-L	0.100683	0.013342	0.899018	0.014696	-14804.7	2.609e-15	inter	Bonferroni
G_Frontal_Sup-2-R*G_Temporal_Mid-3-R	0.091017	0.013003	0.908177	0.014502	-14803.5	6.1895e-14	R	Bonferroni
G_Frontal_Sup-2-R*G_Temporal_Mid-4-L	0.060679	0.012718	0.939372	0.01455	-14832.3	5.0111e-07	inter	Bonferroni
G_Frontal_Sup-2-R*G_Temporal_Mid-4-R	0.090901	0.013033	0.908287	0.014527	-14803.5	5.3679e-14	R	Bonferroni
G_Frontal_Sup-2-R*G_Supp_Motor_Area-2-L	0.073901	0.012786	0.925047	0.014478	-14809.6	6.1657e-10	inter	Bonferroni
G_Frontal_Sup-2-R*G_Supp_Motor_Area-2-R	0.093718	0.013205	0.905197	0.014642	-14797.6	7.9048e-14	R	Bonferroni
G_Frontal_Sup-2-R*G_Supp_Motor_Area-3-L	0.038461	0.012273	0.96038	0.014387	-14822.3	0.0006822	inter	Nominally significant
G_Frontal_Sup-2-R*G_Supp_Motor_Area-3-R	0.084923	0.012909	0.913845	0.014478	-14800.8	1.1598e-12	R	Bonferroni
S_Inf_Frontal-2-L*S_Inf_Frontal-2-R	0.095659	0.013039	0.903453	0.014488	-14799.3	1.5543e-15	inter	Bonferroni
S_Inf_Frontal-2-L*G_Frontal_Inf_Tri-1-L	0.122177	0.013459	0.876688	0.014593	-14776.2	0	L	Bonferroni
S_Inf_Frontal-2-L*G_Frontal_Inf_Tri-1-R	0.084275	0.013	0.914605	0.014559	-14802.9	5.0799e-12	inter	Bonferroni
S_Inf_Frontal-2-L*G_Frontal_Inf_Orb-1-L	0.080328	0.013035	0.919265	0.014628	-14815.7	8.9983e-11	L	Bonferroni
S_Inf_Frontal-2-L*G_Frontal_Inf_Orb-1-R	0.079721	0.012975	0.919324	0.014582	-14807.9	8.5357e-11	inter	Bonferroni
S_Inf_Frontal-2-L*S_Precentral-4-L	0.063282	0.012668	0.935658	0.01448	-14814.6	9.9762e-08	L	Bonferroni
S_Inf_Frontal-2-L*S_Precentral-4-R	0.077352	0.012798	0.921503	0.014456	-14806.4	8.3756e-11	inter	Bonferroni
S_Inf_Frontal-2-L*G_SupraMarginal-7-L	0.083194	0.012852	0.915932	0.014449	-14807.2	1.3544e-12	L	Bonferroni
S_Inf_Frontal-2-L*G_SupraMarginal-7-R	0.053597	0.012432	0.94546	0.014376	-14820.4	2.2485e-06	inter	Bonferroni
S_Inf_Frontal-2-L*G_Angular-2-L	0.073387	0.012585	0.925299	0.014317	-14806	1.3286e-10	L	Bonferroni
S_Inf_Frontal-2-L*G_Angular-2-R	0.055998	0.012338	0.942826	0.014276	-14816	5.8335e-07	inter	Bonferroni
S_Inf_Frontal-2-L*G_Insula-anterior-2-L	0.064478	0.01257	0.934138	0.014386	-14809.2	2.941e-08	L	Bonferroni
S_Inf_Frontal-2-L*G_Insula-anterior-2-R	0.057234	0.012408	0.941552	0.014322	-14814.9	4.5882e-07	inter	Bonferroni
S_Inf_Frontal-2-L*G_Insula-anterior-3-L	0.069301	0.012675	0.929795	0.014431	-14814.1	3.3726e-09	L	Bonferroni
S_Inf_Frontal-2-L*G_Insula-anterior-3-R	0.089708	0.01297	0.909115	0.014485	-14798.8	5.5456e-14	inter	Bonferroni
S_Inf_Frontal-2-L*G_Temporal_Sup-4-L	0.077776	0.012614	0.921116	0.014302	-14806.7	8.9872e-12	L	Bonferroni
S_Inf_Frontal-2-L*G_Temporal_Sup-4-R	0.06844	0.012631	0.929929	0.014399	-14803.7	3.8076e-09	inter	Bonferroni
S_Inf_Frontal-2-L*S_Sup_Temporal-1-L	0.072908	0.012686	0.926054	0.014406	-14810.3	3.5397e-10	L	Bonferroni
S_Inf_Frontal-2-L*S_Sup_Temporal-1-R	0.027267	0.011622	0.971461	0.01396	-14823.3	0.0062796	inter	Nominally significant
S_Inf_Frontal-2-L*S_Sup_Temporal-2-L	0.082767	0.012734	0.916	0.014354	-14802.1	6.2123e-13	L	Bonferroni
S_Inf_Frontal-2-L*S_Sup_Temporal-2-R	0.07954	0.012827	0.919336	0.01446	-14805.5	1.4268e-11	inter	Bonferroni
S_Inf_Frontal-2-L*S_Sup_Temporal-3-L	0.101719	0.013079	0.897588	0.014467	-14798.2	0	L	Bonferroni
S_Inf_Frontal-2-L*S_Sup_Temporal-3-R	0.076721	0.012743	0.922062	0.014417	-14805.6	4.9516e-11	inter	Bonferroni
S_Inf_Frontal-2-L*S_Sup_Temporal-4-L	0.083956	0.012929	0.91548	0.014506	-14811.3	3.1084e-12	L	Bonferroni
S_Inf_Frontal-2-L*S_Sup_Temporal-4-R	0.078469	0.012998	0.920695	0.014613	-14810.4	1.7909e-10	inter	Bonferroni
S_Inf_Frontal-2-L*G_Temporal_Mid-3-L	0.084136	0.012873	0.914521	0.014455	-14799.6	5.2552e-13	L	Bonferroni
S_Inf_Frontal-2-L*G_Temporal_Mid-3-R	0.073373	0.012719	0.925646	0.014429	-14810.9	2.578e-10	inter	Bonferroni
S_Inf_Frontal-2-L*G_Temporal_Mid-4-L	0.076252	0.012963	0.923207	0.014605	-14816	5.701e-10	L	Bonferroni
S_Inf_Frontal-2-L*G_Temporal_Mid-4-R	0.083306	0.013006	0.916079	0.014576	-14811	1.103e-11	inter	Bonferroni
S_Inf_Frontal-2-L*G_Supp_Motor_Area-2-L	0.086141	0.012939	0.912814	0.014492	-14802.9	6.018e-13	L	Bonferroni
S_Inf_Frontal-2-L*G_Supp_Motor_Area-2-R	0.050478	0.012357	0.947905	0.014341	-14811.6	1.0452e-05	inter	Bonferroni
S_Inf_Frontal-2-L*G_Supp_Motor_Area-3-L	0.096269	0.013052	0.902306	0.014491	-14790.9	1.2768e-15	L	Bonferroni
S_Inf_Frontal-2-L*G_Supp_Motor_Area-3-R	0.074567	0.012696	0.924457	0.014399	-14810.4	2.301e-10	inter	Bonferroni
S_Inf_Frontal-2-R*G_Frontal_Inf_Tri-1-L	0.093786	0.013118	0.905108	0.01457	-14797.3	1.6376e-14	inter	Bonferroni
S_Inf_Frontal-2-R*G_Frontal_Inf_Tri-1-R	0.111215	0.013332	0.887699	0.014588	-14785.5	0	R	Bonferroni
S_Inf_Frontal-2-R*G_Frontal_Inf_Orb-1-L	0.079553	0.012958	0.919221	0.014568	-14804	5.1661e-11	inter	Bonferroni
S_Inf_Frontal-2-R*G_Frontal_Inf_Orb-1-R	0.095737	0.013212	0.903371	0.01463	-14799.2	2.065e-14	R	Bonferroni
S_Inf_Frontal-2-R*S_Precentral-4-L	0.067438	0.012805	0.931702	0.014555	-14815.7	2.7009e-08	inter	Bonferroni
S_Inf_Frontal-2-R*S_Precentral-4-R	0.066357	0.012586	0.932901	0.014386	-14817.9	1.1945e-08	R	Bonferroni
S_Inf_Frontal-2-R*G_SupraMarginal-7-L	0.061214	0.012419	0.937736	0.014294	-14815.7	6.4689e-08	inter	Bonferroni
S_Inf_Frontal-2-R*G_SupraMarginal-7-R	0.063819	0.012457	0.934524	0.014298	-14805.5	1.9456e-08	R	Bonferroni
S_Inf_Frontal-2-R*G_Angular-2-L	0.08717	0.012914	0.911789	0.014463	-14802.3	1.476e-13	inter	Bonferroni
S_Inf_Frontal-2-R*G_Angular-2-R	0.091392	0.01284	0.907735	0.014364	-14802.3	2.6645e-15	R	Bonferroni
S_Inf_Frontal-2-R*G_Insula-anterior-2-L	0.08245	0.012804	0.91623	0.014414	-14800.9	3.3139e-12	inter	Bonferroni
S_Inf_Frontal-2-R*G_Insula-anterior-2-R	0.065589	0.012506	0.933295	0.014325	-14812.7	7.9776e-09	R	Bonferroni
S_Inf_Frontal-2-R*G_Insula-anterior-3-L	0.049422	0.01227	0.949892	0.014283	-14825.8	9.2976e-06	inter	Bonferroni
S_Inf_Frontal-2-R*G_Insula-anterior-3-R	0.070792	0.012669	0.927614	0.014408	-14803.1	1.466e-09	R	Bonferroni
S_Inf_Frontal-2-R*G_Temporal_Sup-4-L	0.086331	0.012904	0.912429	0.014461	-14799.9	3.8214e-13	inter	Bonferroni
S_Inf_Frontal-2-R*G_Temporal_Sup-4-R	0.073178	0.012714	0.925656	0.014426	-14808.3	4.7771e-10	R	Bonferroni
S_Inf_Frontal-2-R*S_Sup_Temporal-1-L	0.051257	0.012267	0.947967	0.014264	-14823.8	3.871e-06	inter	Bonferroni
S_Inf_Frontal-2-R*S_Sup_Temporal-1-R	0.039225	0.011862	0.959589	0.014043	-14821.7	0.00018324	R	Nominally significant
S_Inf_Frontal-2-R*S_Sup_Temporal-2-L	0.076611	0.012667	0.922282	0.014356	-14807.3	3.111e-11	inter	Bonferroni
S_Inf_Frontal-2-R*S_Sup_Temporal-2-R	0.102671	0.013057	0.896245	0.014439	-14791.7	0	R	Bonferroni
S_Inf_Frontal-2-R*S_Sup_Temporal-3-L	0.07754	0.01279	0.921205	0.014448	-14804.6	4.68e-11	inter	Bonferroni
S_Inf_Frontal-2-R*S_Sup_Temporal-3-R	0.102286	0.012988	0.896287	0.014384	-14786.8	0	R	Bonferroni
S_Inf_Frontal-2-R*S_Sup_Temporal-4-L	0.082989	0.012993	0.91567	0.014564	-14800.3	1.0829e-11	inter	Bonferroni
S_Inf_Frontal-2-R*S_Sup_Temporal-4-R	0.099066	0.013093	0.900231	0.014503	-14799.8	4.4409e-16	R	Bonferroni
S_Inf_Frontal-2-R*G_Temporal_Mid-3-L	0.086336	0.012851	0.912065	0.014415	-14794.5	1.1646e-13	inter	Bonferroni
S_Inf_Frontal-2-R*G_Temporal_Mid-3-R	0.087949	0.012796	0.910445	0.014356	-14793.4	1.8929e-14	R	Bonferroni
S_Inf_Frontal-2-R*G_Temporal_Mid-4-L	0.055597	0.012426	0.943759	0.014354	-14824.1	9.7146e-07	inter	Bonferroni
S_Inf_Frontal-2-R*G_Temporal_Mid-4-R	0.084846	0.012915	0.913457	0.014481	-14793.9	2.1499e-12	R	Bonferroni
S_Inf_Frontal-2-R*G_Supp_Motor_Area-2-L	0.058789	0.012456	0.939578	0.014344	-14808	2.621e-07	inter	Bonferroni
S_Inf_Frontal-2-R*G_Supp_Motor_Area-2-R	0.077882	0.012765	0.920302	0.014422	-14796.1	4.2213e-11	R	Bonferroni
S_Inf_Frontal-2-R*G_Supp_Motor_Area-3-L	0.061349	0.012569	0.93783	0.014418	-14819	1.108e-07	inter	Bonferroni
S_Inf_Frontal-2-R*G_Supp_Motor_Area-3-R	0.082824	0.012676	0.915818	0.014305	-14800.2	4.7384e-13	R	Bonferroni
G_Frontal_Inf_Tri-1-L*G_Frontal_Inf_Tri-1-R	0.073758	0.012668	0.92536	0.014384	-14812.2	2.2085e-10	inter	Bonferroni
G_Frontal_Inf_Tri-1-L*G_Frontal_Inf_Orb-1-L	0.075627	0.012887	0.923825	0.014548	-14816.2	5.5915e-10	L	Bonferroni
G_Frontal_Inf_Tri-1-L*G_Frontal_Inf_Orb-1-R	0.058149	0.012556	0.941502	0.014439	-14827.4	6.3097e-07	inter	Bonferroni
G_Frontal_Inf_Tri-1-L*S_Precentral-4-L	0.082139	0.01282	0.916805	0.014431	-14805.1	3.4818e-12	L	Bonferroni
G_Frontal_Inf_Tri-1-L*S_Precentral-4-R	0.066243	0.012743	0.932855	0.014515	-14815.6	3.0795e-08	inter	Bonferroni
G_Frontal_Inf_Tri-1-L*G_SupraMarginal-7-L	0.078342	0.013012	0.920391	0.014623	-14804	2.353e-10	L	Bonferroni
G_Frontal_Inf_Tri-1-L*G_SupraMarginal-7-R	0.07421	0.012812	0.924548	0.014496	-14806.6	5.3192e-10	inter	Bonferroni
G_Frontal_Inf_Tri-1-L*G_Angular-2-L	0.103206	0.013148	0.895854	0.014509	-14793.4	0	L	Bonferroni
G_Frontal_Inf_Tri-1-L*G_Angular-2-R	0.094224	0.013098	0.904807	0.01455	-14799	9.1038e-15	inter	Bonferroni
G_Frontal_Inf_Tri-1-L*G_Insula-anterior-2-L	0.065201	0.012661	0.933872	0.014457	-14815.7	2.7417e-08	L	Bonferroni
G_Frontal_Inf_Tri-1-L*G_Insula-anterior-2-R	0.058702	0.012464	0.940149	0.014354	-14815.3	3.5947e-07	inter	Bonferroni
G_Frontal_Inf_Tri-1-L*G_Insula-anterior-3-L	0.094759	0.013023	0.90403	0.014482	-14795.1	2.8311e-15	L	Bonferroni
G_Frontal_Inf_Tri-1-L*G_Insula-anterior-3-R	0.078996	0.012771	0.919974	0.01442	-14807.2	2.216e-11	inter	Bonferroni
G_Frontal_Inf_Tri-1-L*G_Temporal_Sup-4-L	0.104168	0.01312	0.894399	0.014476	-14785.4	0	L	Bonferroni
G_Frontal_Inf_Tri-1-L*G_Temporal_Sup-4-R	0.074168	0.012747	0.924575	0.014444	-14806.4	2.021e-10	inter	Bonferroni
G_Frontal_Inf_Tri-1-L*S_Sup_Temporal-1-L	0.083727	0.012953	0.91513	0.014526	-14802.9	5.3229e-12	L	Bonferroni
G_Frontal_Inf_Tri-1-L*S_Sup_Temporal-1-R	0.038357	0.012263	0.959856	0.014376	-14813	0.00076214	inter	Nominally significant
G_Frontal_Inf_Tri-1-L*S_Sup_Temporal-2-L	0.078518	0.012908	0.919931	0.014534	-14799.7	6.1232e-11	L	Bonferroni
G_Frontal_Inf_Tri-1-L*S_Sup_Temporal-2-R	0.088341	0.013117	0.910838	0.01462	-14804.9	7.2137e-13	inter	Bonferroni
G_Frontal_Inf_Tri-1-L*S_Sup_Temporal-3-L	0.05027	0.012281	0.948442	0.014282	-14816.5	6.8891e-06	L	Bonferroni
G_Frontal_Inf_Tri-1-L*S_Sup_Temporal-3-R	0.067601	0.012702	0.932178	0.014472	-14825.1	1.0866e-08	inter	Bonferroni
G_Frontal_Inf_Tri-1-L*S_Sup_Temporal-4-L	0.095479	0.013224	0.903542	0.014642	-14798.1	2.7089e-14	L	Bonferroni
G_Frontal_Inf_Tri-1-L*S_Sup_Temporal-4-R	0.07877	0.013066	0.920196	0.014665	-14807.3	2.2737e-10	inter	Bonferroni
G_Frontal_Inf_Tri-1-L*G_Temporal_Mid-3-L	0.065368	0.012796	0.934184	0.014568	-14822.8	7.3069e-08	L	Bonferroni
G_Frontal_Inf_Tri-1-L*G_Temporal_Mid-3-R	0.06452	0.012612	0.933442	0.014417	-14799.5	4.0942e-08	inter	Bonferroni
G_Frontal_Inf_Tri-1-L*G_Temporal_Mid-4-L	0.095834	0.01329	0.90333	0.014694	-14800	3.5694e-14	L	Bonferroni
G_Frontal_Inf_Tri-1-L*G_Temporal_Mid-4-R	0.094885	0.013295	0.903928	0.014705	-14795.3	5.3568e-14	inter	Bonferroni
G_Frontal_Inf_Tri-1-L*G_Supp_Motor_Area-2-L	0.08387	0.013049	0.915355	0.014605	-14808.2	1.1431e-11	L	Bonferroni
G_Frontal_Inf_Tri-1-L*G_Supp_Motor_Area-2-R	0.047213	0.01234	0.951385	0.014358	-14815.9	3.7892e-05	inter	Bonferroni
G_Frontal_Inf_Tri-1-L*G_Supp_Motor_Area-3-L	0.065637	0.01277	0.933587	0.014543	-14817.8	5.9025e-08	L	Bonferroni
G_Frontal_Inf_Tri-1-L*G_Supp_Motor_Area-3-R	0.077964	0.012904	0.920835	0.014538	-14805.2	1.3437e-10	inter	Bonferroni
G_Frontal_Inf_Tri-1-R*G_Frontal_Inf_Orb-1-L	0.065524	0.012561	0.933825	0.014373	-14819.7	1.605e-08	inter	Bonferroni
G_Frontal_Inf_Tri-1-R*G_Frontal_Inf_Orb-1-R	0.086021	0.013117	0.9129	0.01464	-14802.5	5.0747e-12	R	Bonferroni
G_Frontal_Inf_Tri-1-R*S_Precentral-4-L	0.056152	0.012329	0.943484	0.014271	-14828	5.5465e-07	inter	Bonferroni
G_Frontal_Inf_Tri-1-R*S_Precentral-4-R	0.061368	0.012613	0.937639	0.014452	-14816.5	1.5093e-07	R	Bonferroni
G_Frontal_Inf_Tri-1-R*G_SupraMarginal-7-L	0.053636	0.012568	0.945193	0.014487	-14817	6.3349e-06	inter	Bonferroni
G_Frontal_Inf_Tri-1-R*G_SupraMarginal-7-R	0.038564	0.012195	0.960423	0.014322	-14824.4	0.00055189	R	Nominally significant
G_Frontal_Inf_Tri-1-R*G_Angular-2-L	0.09802	0.013172	0.900621	0.014575	-14790.7	1.6098e-15	inter	Bonferroni
G_Frontal_Inf_Tri-1-R*G_Angular-2-R	0.092837	0.013119	0.905822	0.014578	-14794.4	7.222e-14	R	Bonferroni
G_Frontal_Inf_Tri-1-R*G_Insula-anterior-2-L	0.077946	0.012714	0.920379	0.01438	-14798.2	2.4918e-11	inter	Bonferroni
G_Frontal_Inf_Tri-1-R*G_Insula-anterior-2-R	0.057984	0.012457	0.940376	0.014353	-14808.3	4.6651e-07	R	Bonferroni
G_Frontal_Inf_Tri-1-R*G_Insula-anterior-3-L	0.051223	0.01226	0.947552	0.014256	-14817.1	3.7438e-06	inter	Bonferroni
G_Frontal_Inf_Tri-1-R*G_Insula-anterior-3-R	0.071836	0.012696	0.92665	0.014422	-14803.8	1.1234e-09	R	Bonferroni
G_Frontal_Inf_Tri-1-R*G_Temporal_Sup-4-L	0.079609	0.012796	0.919943	0.014437	-14815.5	8.2133e-12	inter	Bonferroni
G_Frontal_Inf_Tri-1-R*G_Temporal_Sup-4-R	0.064621	0.012643	0.934313	0.014446	-14813.9	3.962e-08	R	Bonferroni
G_Frontal_Inf_Tri-1-R*S_Sup_Temporal-1-L	0.067751	0.012558	0.930765	0.014346	-14806.2	3.4144e-09	inter	Bonferroni
G_Frontal_Inf_Tri-1-R*S_Sup_Temporal-1-R	0.04878	0.012322	0.949537	0.014327	-14811.2	2.0312e-05	R	Bonferroni
G_Frontal_Inf_Tri-1-R*S_Sup_Temporal-2-L	0.073713	0.012819	0.925626	0.01451	-14815.5	4.6539e-10	inter	Bonferroni
G_Frontal_Inf_Tri-1-R*S_Sup_Temporal-2-R	0.09391	0.013132	0.904832	0.014579	-14794.9	1.7097e-14	R	Bonferroni
G_Frontal_Inf_Tri-1-R*S_Sup_Temporal-3-L	0.07739	0.012725	0.921889	0.014398	-14812.7	2.4529e-11	inter	Bonferroni
G_Frontal_Inf_Tri-1-R*S_Sup_Temporal-3-R	0.077656	0.012665	0.920661	0.014342	-14798.2	1.8213e-11	R	Bonferroni
G_Frontal_Inf_Tri-1-R*S_Sup_Temporal-4-L	0.068456	0.012747	0.930594	0.014497	-14813.8	5.9755e-09	inter	Bonferroni
G_Frontal_Inf_Tri-1-R*S_Sup_Temporal-4-R	0.056081	0.012598	0.943098	0.01449	-14821.2	2.2539e-06	R	Bonferroni
G_Frontal_Inf_Tri-1-R*G_Temporal_Mid-3-L	0.080364	0.012877	0.918107	0.014492	-14799	2.2563e-11	inter	Bonferroni
G_Frontal_Inf_Tri-1-R*G_Temporal_Mid-3-R	0.085284	0.013002	0.913494	0.014552	-14800.8	3.687e-12	R	Bonferroni
G_Frontal_Inf_Tri-1-R*G_Temporal_Mid-4-L	0.047677	0.012519	0.95158	0.014504	-14825.5	5.1716e-05	inter	Bonferroni
G_Frontal_Inf_Tri-1-R*G_Temporal_Mid-4-R	0.060576	0.012837	0.939101	0.014647	-14826.8	8.9688e-07	R	Bonferroni
G_Frontal_Inf_Tri-1-R*G_Supp_Motor_Area-2-L	0.061464	0.012563	0.937387	0.01441	-14814.1	1.5711e-07	inter	Bonferroni
G_Frontal_Inf_Tri-1-R*G_Supp_Motor_Area-2-R	0.072211	0.01281	0.926879	0.014514	-14812.6	1.6896e-09	R	Bonferroni
G_Frontal_Inf_Tri-1-R*G_Supp_Motor_Area-3-L	0.046059	0.012224	0.952962	0.014276	-14822.6	3.6268e-05	inter	Bonferroni
G_Frontal_Inf_Tri-1-R*G_Supp_Motor_Area-3-R	0.061247	0.012649	0.937702	0.014483	-14815.6	2.6486e-07	R	Bonferroni
G_Frontal_Inf_Orb-1-L*G_Frontal_Inf_Orb-1-R	0.098253	0.013216	0.901283	0.014613	-14803.9	2.72e-15	inter	Bonferroni
G_Frontal_Inf_Orb-1-L*S_Precentral-4-L	0.069654	0.012782	0.928745	0.014512	-14803.5	5.6533e-09	L	Bonferroni
G_Frontal_Inf_Orb-1-L*S_Precentral-4-R	0.07394	0.012883	0.924438	0.014556	-14801.1	1.0236e-09	inter	Bonferroni
G_Frontal_Inf_Orb-1-L*G_SupraMarginal-7-L	0.104978	0.013159	0.89379	0.014501	-14787.8	0	L	Bonferroni
G_Frontal_Inf_Orb-1-L*G_SupraMarginal-7-R	0.070144	0.012639	0.928593	0.014392	-14808.3	1.7389e-09	inter	Bonferroni
G_Frontal_Inf_Orb-1-L*G_Angular-2-L	0.088519	0.013154	0.910563	0.014648	-14803.4	1.3464e-12	L	Bonferroni
G_Frontal_Inf_Orb-1-L*G_Angular-2-R	0.082703	0.013084	0.916957	0.014647	-14815.4	2.6956e-11	inter	Bonferroni
G_Frontal_Inf_Orb-1-L*G_Insula-anterior-2-L	0.052663	0.01244	0.94574	0.014388	-14811	4.5866e-06	L	Bonferroni
G_Frontal_Inf_Orb-1-L*G_Insula-anterior-2-R	0.05441	0.012574	0.944947	0.014487	-14824.5	4.798e-06	inter	Bonferroni
G_Frontal_Inf_Orb-1-L*G_Insula-anterior-3-L	0.088776	0.013069	0.910666	0.014578	-14808.6	6.1778e-13	L	Bonferroni
G_Frontal_Inf_Orb-1-L*G_Insula-anterior-3-R	0.0605	0.012574	0.938919	0.01443	-14823	2.2711e-07	inter	Bonferroni
G_Frontal_Inf_Orb-1-L*G_Temporal_Sup-4-L	0.069382	0.012689	0.92973	0.014441	-14814.3	2.5272e-09	L	Bonferroni
G_Frontal_Inf_Orb-1-L*G_Temporal_Sup-4-R	0.057956	0.012638	0.941766	0.014509	-14828.5	7.5779e-07	inter	Bonferroni
G_Frontal_Inf_Orb-1-L*S_Sup_Temporal-1-L	0.099331	0.013082	0.899874	0.014491	-14798.3	1.1102e-16	L	Bonferroni
G_Frontal_Inf_Orb-1-L*S_Sup_Temporal-1-R	0.045704	0.01242	0.953179	0.014439	-14820.7	8.8459e-05	inter	Nominally significant
G_Frontal_Inf_Orb-1-L*S_Sup_Temporal-2-L	0.066583	0.012656	0.931678	0.014436	-14803	1.233e-08	L	Bonferroni
G_Frontal_Inf_Orb-1-L*S_Sup_Temporal-2-R	0.072266	0.01283	0.926525	0.014529	-14808.1	1.2544e-09	inter	Bonferroni
G_Frontal_Inf_Orb-1-L*S_Sup_Temporal-3-L	0.067329	0.012732	0.932164	0.014498	-14821	1.4005e-08	L	Bonferroni
G_Frontal_Inf_Orb-1-L*S_Sup_Temporal-3-R	0.071039	0.012824	0.928085	0.014537	-14813.7	3.1226e-09	inter	Bonferroni
G_Frontal_Inf_Orb-1-L*S_Sup_Temporal-4-L	0.065579	0.012649	0.933029	0.014441	-14808.6	2.5807e-08	L	Bonferroni
G_Frontal_Inf_Orb-1-L*S_Sup_Temporal-4-R	0.062354	0.012789	0.936665	0.014589	-14816.2	2.5013e-07	inter	Bonferroni
G_Frontal_Inf_Orb-1-L*G_Temporal_Mid-3-L	0.093829	0.01324	0.906511	0.014677	-14818.8	8.904e-14	L	Bonferroni
G_Frontal_Inf_Orb-1-L*G_Temporal_Mid-3-R	0.086149	0.012993	0.912392	0.014535	-14796.7	1.2454e-12	inter	Bonferroni
G_Frontal_Inf_Orb-1-L*G_Temporal_Mid-4-L	0.078997	0.012983	0.920057	0.014594	-14808.5	1.4755e-10	L	Bonferroni
G_Frontal_Inf_Orb-1-L*G_Temporal_Mid-4-R	0.081804	0.013105	0.917622	0.014671	-14812.4	5.257e-11	inter	Bonferroni
G_Frontal_Inf_Orb-1-L*G_Supp_Motor_Area-2-L	0.061014	0.012815	0.937893	0.014622	-14815.1	5.9219e-07	L	Bonferroni
G_Frontal_Inf_Orb-1-L*G_Supp_Motor_Area-2-R	0.041172	0.012496	0.957539	0.014544	-14819.5	0.00049587	inter	Nominally significant
G_Frontal_Inf_Orb-1-L*G_Supp_Motor_Area-3-L	0.03544	0.012249	0.963726	0.014397	-14827.9	0.0015344	L	Nominally significant
G_Frontal_Inf_Orb-1-L*G_Supp_Motor_Area-3-R	0.060685	0.01264	0.938521	0.014482	-14819.7	2.5225e-07	inter	Bonferroni
G_Frontal_Inf_Orb-1-R*S_Precentral-4-L	0.061899	0.012755	0.936845	0.014563	-14812.3	2.8129e-07	inter	Bonferroni
G_Frontal_Inf_Orb-1-R*S_Precentral-4-R	0.068036	0.012803	0.930486	0.014545	-14806.2	2.1779e-08	R	Bonferroni
G_Frontal_Inf_Orb-1-R*G_SupraMarginal-7-L	0.072904	0.012765	0.925803	0.01447	-14806.5	3.6046e-10	inter	Bonferroni
G_Frontal_Inf_Orb-1-R*G_SupraMarginal-7-R	0.085005	0.012955	0.914636	0.014519	-14813.8	9.8815e-13	R	Bonferroni
G_Frontal_Inf_Orb-1-R*G_Angular-2-L	0.060768	0.012766	0.937647	0.014581	-14807.9	5.8915e-07	inter	Bonferroni
G_Frontal_Inf_Orb-1-R*G_Angular-2-R	0.075281	0.012985	0.923455	0.01463	-14805.7	1.4663e-09	R	Bonferroni
G_Frontal_Inf_Orb-1-R*G_Insula-anterior-2-L	0.073388	0.012834	0.925309	0.014522	-14806.1	9.4997e-10	inter	Bonferroni
G_Frontal_Inf_Orb-1-R*G_Insula-anterior-2-R	0.066198	0.012661	0.93261	0.014446	-14811.3	2.3984e-08	R	Bonferroni
G_Frontal_Inf_Orb-1-R*G_Insula-anterior-3-L	0.05918	0.012586	0.939674	0.01445	-14815.1	4.6686e-07	inter	Bonferroni
G_Frontal_Inf_Orb-1-R*G_Insula-anterior-3-R	0.065725	0.012703	0.933868	0.014489	-14823.2	3.7881e-08	R	Bonferroni
G_Frontal_Inf_Orb-1-R*G_Temporal_Sup-4-L	0.061921	0.012595	0.937257	0.014434	-14818.8	9.5221e-08	inter	Bonferroni
G_Frontal_Inf_Orb-1-R*G_Temporal_Sup-4-R	0.073596	0.012912	0.925099	0.014584	-14806	1.4201e-09	R	Bonferroni
G_Frontal_Inf_Orb-1-R*S_Sup_Temporal-1-L	0.081303	0.013	0.917254	0.014585	-14799.8	2.604e-11	inter	Bonferroni
G_Frontal_Inf_Orb-1-R*S_Sup_Temporal-1-R	0.056973	0.012666	0.941562	0.014534	-14811.3	2.2862e-06	R	Bonferroni
G_Frontal_Inf_Orb-1-R*S_Sup_Temporal-2-L	0.061279	0.012603	0.937548	0.014444	-14813.8	1.5464e-07	inter	Bonferroni
G_Frontal_Inf_Orb-1-R*S_Sup_Temporal-2-R	0.091282	0.013151	0.907789	0.014621	-14801.5	1.3561e-13	R	Bonferroni
G_Frontal_Inf_Orb-1-R*S_Sup_Temporal-3-L	0.065266	0.012631	0.933664	0.014431	-14813.6	2.0626e-08	inter	Bonferroni
G_Frontal_Inf_Orb-1-R*S_Sup_Temporal-3-R	0.101288	0.013219	0.898278	0.014587	-14802.3	1.1102e-16	R	Bonferroni
G_Frontal_Inf_Orb-1-R*S_Sup_Temporal-4-L	0.053115	0.012491	0.946057	0.01443	-14822.3	4.4673e-06	inter	Bonferroni
G_Frontal_Inf_Orb-1-R*S_Sup_Temporal-4-R	0.077417	0.012858	0.921527	0.014505	-14807.7	1.0139e-10	R	Bonferroni
G_Frontal_Inf_Orb-1-R*G_Temporal_Mid-3-L	0.071441	0.012936	0.928397	0.014629	-14824.1	5.854e-09	inter	Bonferroni
G_Frontal_Inf_Orb-1-R*G_Temporal_Mid-3-R	0.096984	0.013113	0.902176	0.014538	-14799.2	1.0547e-15	R	Bonferroni
G_Frontal_Inf_Orb-1-R*G_Temporal_Mid-4-L	0.06272	0.012747	0.936026	0.01455	-14812	2.4695e-07	inter	Bonferroni
G_Frontal_Inf_Orb-1-R*G_Temporal_Mid-4-R	0.073562	0.012861	0.924702	0.01454	-14799.6	1.4949e-09	R	Bonferroni
G_Frontal_Inf_Orb-1-R*G_Supp_Motor_Area-2-L	0.054216	0.012651	0.945012	0.014552	-14822.7	5.2433e-06	inter	Bonferroni
G_Frontal_Inf_Orb-1-R*G_Supp_Motor_Area-2-R	0.066119	0.012815	0.932919	0.014575	-14814.8	5.3243e-08	R	Bonferroni
G_Frontal_Inf_Orb-1-R*G_Supp_Motor_Area-3-L	0.031964	0.012289	0.966887	0.01446	-14824.1	0.0043401	inter	Nominally significant
G_Frontal_Inf_Orb-1-R*G_Supp_Motor_Area-3-R	0.049232	0.012629	0.949988	0.01458	-14824.5	3.7883e-05	R	Bonferroni
S_Precentral-4-L*S_Precentral-4-R	0.076028	0.01286	0.923185	0.014521	-14812.4	3.2458e-10	inter	Bonferroni
S_Precentral-4-L*G_SupraMarginal-7-L	0.071515	0.01267	0.926904	0.014403	-14802.9	1.0554e-09	L	Bonferroni
S_Precentral-4-L*G_SupraMarginal-7-R	0.070221	0.012551	0.928485	0.014319	-14807.9	4.974e-10	inter	Bonferroni
S_Precentral-4-L*G_Angular-2-L	0.05798	0.012512	0.941334	0.014402	-14822.5	4.8453e-07	L	Bonferroni
S_Precentral-4-L*G_Angular-2-R	0.046972	0.012193	0.952161	0.014242	-14824	2.0574e-05	inter	Bonferroni
S_Precentral-4-L*G_Insula-anterior-2-L	0.048723	0.01235	0.950044	0.014353	-14817.9	1.7004e-05	L	Bonferroni
S_Precentral-4-L*G_Insula-anterior-2-R	0.051744	0.012213	0.947095	0.014213	-14817.9	2.8092e-06	inter	Bonferroni
S_Precentral-4-L*G_Insula-anterior-3-L	0.069565	0.012662	0.930233	0.014421	-14824.4	2.9849e-09	L	Bonferroni
S_Precentral-4-L*G_Insula-anterior-3-R	0.058759	0.012424	0.939947	0.014321	-14813.1	2.9145e-07	inter	Bonferroni
S_Precentral-4-L*G_Temporal_Sup-4-L	0.079927	0.012699	0.918939	0.014352	-14805.1	2.6079e-12	L	Bonferroni
S_Precentral-4-L*G_Temporal_Sup-4-R	0.063644	0.012507	0.93578	0.014347	-14821.6	2.1239e-08	inter	Bonferroni
S_Precentral-4-L*S_Sup_Temporal-1-L	0.057183	0.012305	0.941676	0.014238	-14816	2.3532e-07	L	Bonferroni
S_Precentral-4-L*S_Sup_Temporal-1-R	0.027021	0.01156	0.971635	0.013912	-14822.3	0.0060474	inter	Nominally significant
S_Precentral-4-L*S_Sup_Temporal-2-L	0.052157	0.012228	0.946609	0.014221	-14816.6	1.821e-06	L	Bonferroni
S_Precentral-4-L*S_Sup_Temporal-2-R	0.057903	0.0123	0.941007	0.014227	-14816.5	1.3659e-07	inter	Bonferroni
S_Precentral-4-L*S_Sup_Temporal-3-L	0.07528	0.012733	0.923853	0.014424	-14811.6	8.3888e-11	L	Bonferroni
S_Precentral-4-L*S_Sup_Temporal-3-R	0.053012	0.012236	0.945813	0.01422	-14817.2	1.5596e-06	inter	Bonferroni
S_Precentral-4-L*S_Sup_Temporal-4-L	0.049641	0.012459	0.949272	0.014434	-14819.7	1.9845e-05	L	Bonferroni
S_Precentral-4-L*S_Sup_Temporal-4-R	0.061908	0.012678	0.937531	0.014503	-14822.6	1.9526e-07	inter	Bonferroni
S_Precentral-4-L*G_Temporal_Mid-3-L	0.069189	0.012772	0.929566	0.01451	-14809.1	5.1808e-09	L	Bonferroni
S_Precentral-4-L*G_Temporal_Mid-3-R	0.042014	0.012157	0.957413	0.014261	-14829.9	0.00012735	inter	Nominally significant
S_Precentral-4-L*G_Temporal_Mid-4-L	0.054496	0.012629	0.945062	0.014533	-14827.5	4.7748e-06	L	Bonferroni
S_Precentral-4-L*G_Temporal_Mid-4-R	0.077593	0.013027	0.921865	0.014646	-14815.2	4.4702e-10	inter	Bonferroni
S_Precentral-4-L*G_Supp_Motor_Area-2-L	0.088281	0.01299	0.910958	0.014516	-14805.8	1.9962e-13	L	Bonferroni
S_Precentral-4-L*G_Supp_Motor_Area-2-R	0.044638	0.012067	0.954351	0.014161	-14822.6	3.7799e-05	inter	Bonferroni
S_Precentral-4-L*G_Supp_Motor_Area-3-L	0.09748	0.012988	0.901821	0.014431	-14800.9	1.1102e-16	L	Bonferroni
S_Precentral-4-L*G_Supp_Motor_Area-3-R	0.06392	0.012567	0.935336	0.014392	-14819	4.0143e-08	inter	Bonferroni
S_Precentral-4-R*G_SupraMarginal-7-L	0.066995	0.012657	0.931528	0.014434	-14806.7	1.3723e-08	inter	Bonferroni
S_Precentral-4-R*G_SupraMarginal-7-R	0.081853	0.012867	0.917501	0.014474	-14811.3	7.9042e-12	R	Bonferroni
S_Precentral-4-R*G_Angular-2-L	0.067271	0.012673	0.932192	0.014449	-14820.5	1.0633e-08	inter	Bonferroni
S_Precentral-4-R*G_Angular-2-R	0.059198	0.01239	0.939574	0.014288	-14813.9	1.7318e-07	R	Bonferroni
S_Precentral-4-R*G_Insula-anterior-2-L	0.062766	0.012664	0.935832	0.01448	-14809.7	1.2662e-07	inter	Bonferroni
S_Precentral-4-R*G_Insula-anterior-2-R	0.054649	0.012283	0.944211	0.014244	-14817.1	7.8628e-07	R	Bonferroni
S_Precentral-4-R*G_Insula-anterior-3-L	0.042639	0.012321	0.956414	0.014387	-14824.2	0.0001918	inter	Nominally significant
S_Precentral-4-R*G_Insula-anterior-3-R	0.049088	0.012393	0.949781	0.014385	-14819.3	1.904e-05	R	Bonferroni
S_Precentral-4-R*G_Temporal_Sup-4-L	0.085576	0.013055	0.913835	0.014596	-14810	1.8131e-12	inter	Bonferroni
S_Precentral-4-R*G_Temporal_Sup-4-R	0.058755	0.012484	0.940019	0.01437	-14814.1	3.0541e-07	R	Bonferroni
S_Precentral-4-R*S_Sup_Temporal-1-L	0.04318	0.012234	0.956155	0.014313	-14828.2	0.00010481	inter	Nominally significant
S_Precentral-4-R*S_Sup_Temporal-1-R	0.035605	0.011982	0.963312	0.014176	-14824.2	0.00087508	R	Nominally significant
S_Precentral-4-R*S_Sup_Temporal-2-L	0.08113	0.012803	0.917987	0.014427	-14808.2	5.1526e-12	inter	Bonferroni
S_Precentral-4-R*S_Sup_Temporal-2-R	0.080552	0.012749	0.917741	0.014385	-14796.2	4.9484e-12	R	Bonferroni
S_Precentral-4-R*S_Sup_Temporal-3-L	0.059864	0.012626	0.939059	0.014477	-14815.8	3.6194e-07	inter	Bonferroni
S_Precentral-4-R*S_Sup_Temporal-3-R	0.065851	0.012564	0.933566	0.014372	-14820.5	1.2177e-08	R	Bonferroni
S_Precentral-4-R*S_Sup_Temporal-4-L	0.074125	0.012844	0.924575	0.014524	-14805.8	5.4733e-10	inter	Bonferroni
S_Precentral-4-R*S_Sup_Temporal-4-R	0.072279	0.012787	0.92688	0.014495	-14813.6	1.5342e-09	R	Bonferroni
S_Precentral-4-R*G_Temporal_Mid-3-L	0.077668	0.012872	0.921162	0.014514	-14805.8	9.5847e-11	inter	Bonferroni
S_Precentral-4-R*G_Temporal_Mid-3-R	0.062917	0.012577	0.936325	0.01441	-14819.3	6.7425e-08	R	Bonferroni
S_Precentral-4-R*G_Temporal_Mid-4-L	0.059025	0.012384	0.940238	0.014288	-14821.3	1.2804e-07	inter	Bonferroni
S_Precentral-4-R*G_Temporal_Mid-4-R	0.052561	0.012517	0.946031	0.014453	-14813.9	7.2309e-06	R	Bonferroni
S_Precentral-4-R*G_Supp_Motor_Area-2-L	0.048121	0.012161	0.950164	0.014202	-14810.9	1.2459e-05	inter	Bonferroni
S_Precentral-4-R*G_Supp_Motor_Area-2-R	0.042382	0.012301	0.956086	0.01437	-14815.5	0.00017661	R	Nominally significant
S_Precentral-4-R*G_Supp_Motor_Area-3-L	0.044126	0.012452	0.954308	0.014478	-14814.5	0.00015805	inter	Nominally significant
S_Precentral-4-R*G_Supp_Motor_Area-3-R	0.056162	0.012468	0.943364	0.014384	-14826.4	1.1525e-06	R	Bonferroni
G_SupraMarginal-7-L*G_SupraMarginal-7-R	0.026728	0.011817	0.972141	0.014124	-14825.6	0.009125	inter	Nominally significant
G_SupraMarginal-7-L*G_Angular-2-L	0.120224	0.013299	0.878489	0.014478	-14775.5	0	L	Bonferroni
G_SupraMarginal-7-L*G_Angular-2-R	0.091199	0.012903	0.907546	0.014416	-14796.7	5.3846e-15	inter	Bonferroni
G_SupraMarginal-7-L*G_Insula-anterior-2-L	0.059154	0.012479	0.939647	0.014362	-14814.3	1.6678e-07	L	Bonferroni
G_SupraMarginal-7-L*G_Insula-anterior-2-R	0.032821	0.012113	0.966694	0.014312	-14833.8	0.0027437	inter	Nominally significant
G_SupraMarginal-7-L*G_Insula-anterior-3-L	0.072546	0.012866	0.926324	0.014557	-14809.1	2.2552e-09	L	Bonferroni
G_SupraMarginal-7-L*G_Insula-anterior-3-R	0.073195	0.012811	0.925632	0.014505	-14808.1	1.3041e-09	inter	Bonferroni
G_SupraMarginal-7-L*G_Temporal_Sup-4-L	0.057998	0.012484	0.941727	0.014381	-14828.6	4.644e-07	L	Bonferroni
G_SupraMarginal-7-L*G_Temporal_Sup-4-R	0.069676	0.012656	0.929419	0.014411	-14813.9	2.5434e-09	inter	Bonferroni
G_SupraMarginal-7-L*S_Sup_Temporal-1-L	0.114946	0.013412	0.88462	0.014623	-14792.4	0	L	Bonferroni
G_SupraMarginal-7-L*S_Sup_Temporal-1-R	0.064124	0.012587	0.935384	0.014408	-14822.7	3.0219e-08	inter	Bonferroni
G_SupraMarginal-7-L*S_Sup_Temporal-2-L	0.108476	0.0132	0.890588	0.014505	-14789.7	0	L	Bonferroni
G_SupraMarginal-7-L*S_Sup_Temporal-2-R	0.073055	0.012746	0.926217	0.014455	-14814.9	4.0922e-10	inter	Bonferroni
G_SupraMarginal-7-L*S_Sup_Temporal-3-L	0.098565	0.013135	0.900499	0.014541	-14796.7	2.7756e-16	L	Bonferroni
G_SupraMarginal-7-L*S_Sup_Temporal-3-R	0.049776	0.012427	0.949076	0.014407	-14818.8	1.5679e-05	inter	Bonferroni
G_SupraMarginal-7-L*S_Sup_Temporal-4-L	0.040231	0.012217	0.958392	0.014323	-14818.5	0.0003409	L	Nominally significant
G_SupraMarginal-7-L*S_Sup_Temporal-4-R	0.049296	0.012365	0.949597	0.014361	-14819.6	1.7944e-05	inter	Bonferroni
G_SupraMarginal-7-L*G_Temporal_Mid-3-L	0.100265	0.013064	0.898205	0.014464	-14786.6	0	L	Bonferroni
G_SupraMarginal-7-L*G_Temporal_Mid-3-R	0.055543	0.012343	0.942932	0.014282	-14811	6.4337e-07	inter	Bonferroni
G_SupraMarginal-7-L*G_Temporal_Mid-4-L	0.068839	0.012779	0.929813	0.014518	-14807.7	1.1328e-08	L	Bonferroni
G_SupraMarginal-7-L*G_Temporal_Mid-4-R	0.085781	0.013065	0.912566	0.014597	-14794	4.1201e-12	inter	Bonferroni
G_SupraMarginal-7-L*G_Supp_Motor_Area-2-L	0.1061	0.013362	0.893804	0.014663	-14804	0	L	Bonferroni
G_SupraMarginal-7-L*G_Supp_Motor_Area-2-R	0.048044	0.012476	0.950535	0.014462	-14815.3	4.2683e-05	inter	Bonferroni
G_SupraMarginal-7-L*G_Supp_Motor_Area-3-L	0.083041	0.01303	0.915808	0.014595	-14803.1	1.2822e-11	L	Bonferroni
G_SupraMarginal-7-L*G_Supp_Motor_Area-3-R	0.086113	0.01312	0.912874	0.014642	-14803.4	5.4021e-12	inter	Bonferroni
G_SupraMarginal-7-R*G_Angular-2-L	0.104177	0.013284	0.895173	0.014614	-14797.1	0	inter	Bonferroni
G_SupraMarginal-7-R*G_Angular-2-R	0.109527	0.01341	0.889452	0.014668	-14787.7	0	R	Bonferroni
G_SupraMarginal-7-R*G_Insula-anterior-2-L	0.059619	0.012534	0.939164	0.014403	-14813.9	2.8985e-07	inter	Bonferroni
G_SupraMarginal-7-R*G_Insula-anterior-2-R	0.028582	0.011974	0.970196	0.014234	-14823.8	0.0073313	R	Nominally significant
G_SupraMarginal-7-R*G_Insula-anterior-3-L	0.054014	0.012516	0.945148	0.014442	-14821.8	3.9897e-06	inter	Bonferroni
G_SupraMarginal-7-R*G_Insula-anterior-3-R	0.082297	0.01297	0.917287	0.014556	-14814.5	1.711e-11	R	Bonferroni
G_SupraMarginal-7-R*G_Temporal_Sup-4-L	0.037978	0.012052	0.961183	0.014211	-14827.2	0.00042356	inter	Nominally significant
G_SupraMarginal-7-R*G_Temporal_Sup-4-R	0.041303	0.012271	0.956951	0.014356	-14812.7	0.00026516	R	Nominally significant
G_SupraMarginal-7-R*S_Sup_Temporal-1-L	0.075762	0.012721	0.923142	0.014408	-14808	8.0312e-11	inter	Bonferroni
G_SupraMarginal-7-R*S_Sup_Temporal-1-R	0.077002	0.012806	0.921742	0.014466	-14804.9	9.9377e-11	R	Bonferroni
G_SupraMarginal-7-R*S_Sup_Temporal-2-L	0.093344	0.012977	0.905717	0.014459	-14800	3.3307e-15	inter	Bonferroni
G_SupraMarginal-7-R*S_Sup_Temporal-2-R	0.106022	0.01327	0.892386	0.014581	-14781.7	0	R	Bonferroni
G_SupraMarginal-7-R*S_Sup_Temporal-3-L	0.094151	0.013069	0.904624	0.014526	-14795.3	8.9928e-15	inter	Bonferroni
G_SupraMarginal-7-R*S_Sup_Temporal-3-R	0.080329	0.012955	0.919485	0.014563	-14819	4.4289e-11	R	Bonferroni
G_SupraMarginal-7-R*S_Sup_Temporal-4-L	0.045281	0.012283	0.953769	0.014331	-14823.3	5.314e-05	inter	Bonferroni
G_SupraMarginal-7-R*S_Sup_Temporal-4-R	0.052334	0.012402	0.94616	0.014361	-14812.5	5.9223e-06	R	Bonferroni
G_SupraMarginal-7-R*G_Temporal_Mid-3-L	0.10164	0.013144	0.896959	0.014519	-14787.6	5.5511e-17	inter	Bonferroni
G_SupraMarginal-7-R*G_Temporal_Mid-3-R	0.082414	0.012865	0.916895	0.014467	-14810.3	4.2565e-12	R	Bonferroni
G_SupraMarginal-7-R*G_Temporal_Mid-4-L	0.053579	0.012449	0.94642	0.014394	-14834.4	3.4457e-06	inter	Bonferroni
G_SupraMarginal-7-R*G_Temporal_Mid-4-R	0.098053	0.013102	0.900428	0.014516	-14788.3	8.3267e-16	R	Bonferroni
G_SupraMarginal-7-R*G_Supp_Motor_Area-2-L	0.087124	0.013012	0.911451	0.014542	-14796.6	8.3744e-13	inter	Bonferroni
G_SupraMarginal-7-R*G_Supp_Motor_Area-2-R	0.072852	0.012689	0.925417	0.014406	-14800	4.9616e-10	R	Bonferroni
G_SupraMarginal-7-R*G_Supp_Motor_Area-3-L	0.0552	0.01261	0.943778	0.014507	-14818.6	3.0696e-06	inter	Bonferroni
G_SupraMarginal-7-R*G_Supp_Motor_Area-3-R	0.074298	0.012743	0.925153	0.014442	-14816.9	2.4486e-10	R	Bonferroni
G_Angular-2-L*G_Angular-2-R	0.053138	0.012562	0.946146	0.014488	-14824	6.8968e-06	inter	Bonferroni
G_Angular-2-L*G_Insula-anterior-2-L	0.055211	0.012434	0.943601	0.014361	-14816.1	1.6559e-06	L	Bonferroni
G_Angular-2-L*G_Insula-anterior-2-R	0.053276	0.01253	0.945795	0.01446	-14820.7	6.1251e-06	inter	Bonferroni
G_Angular-2-L*G_Insula-anterior-3-L	0.09701	0.013121	0.902027	0.014544	-14797.3	1.6098e-15	L	Bonferroni
G_Angular-2-L*G_Insula-anterior-3-R	0.092328	0.012969	0.907377	0.014464	-14810.3	8.7153e-15	inter	Bonferroni
G_Angular-2-L*G_Temporal_Sup-4-L	0.053412	0.012207	0.94558	0.014193	-14819.5	9.5885e-07	L	Bonferroni
G_Angular-2-L*G_Temporal_Sup-4-R	0.077315	0.012916	0.921525	0.014554	-14806.2	1.4462e-10	inter	Bonferroni
G_Angular-2-L*S_Sup_Temporal-1-L	0.064788	0.012598	0.933628	0.014406	-14806.1	2.1426e-08	L	Bonferroni
G_Angular-2-L*S_Sup_Temporal-1-R	0.029184	0.011865	0.969609	0.01414	-14823.9	0.0052646	inter	Nominally significant
G_Angular-2-L*S_Sup_Temporal-2-L	0.080705	0.012821	0.918275	0.014445	-14806.4	9.0742e-12	L	Bonferroni
G_Angular-2-L*S_Sup_Temporal-2-R	0.084922	0.012897	0.914134	0.014469	-14805.1	1.245e-12	inter	Bonferroni
G_Angular-2-L*S_Sup_Temporal-3-L	0.10356	0.013132	0.895479	0.014493	-14792.9	0	L	Bonferroni
G_Angular-2-L*S_Sup_Temporal-3-R	0.109599	0.013127	0.889266	0.014434	-14785.9	0	inter	Bonferroni
G_Angular-2-L*S_Sup_Temporal-4-L	0.077221	0.012721	0.921695	0.014395	-14807.4	3.2462e-11	L	Bonferroni
G_Angular-2-L*S_Sup_Temporal-4-R	0.099973	0.013174	0.898928	0.01456	-14793.3	2.2204e-16	inter	Bonferroni
G_Angular-2-L*G_Temporal_Mid-3-L	0.123961	0.013506	0.875468	0.014618	-14783.2	0	L	Bonferroni
G_Angular-2-L*G_Temporal_Mid-3-R	0.113185	0.013264	0.88522	0.014511	-14776.4	0	inter	Bonferroni
G_Angular-2-L*G_Temporal_Mid-4-L	0.099054	0.013255	0.90062	0.014638	-14805.4	2.1094e-15	L	Bonferroni
G_Angular-2-L*G_Temporal_Mid-4-R	0.120685	0.013483	0.878824	0.014629	-14787.1	0	inter	Bonferroni
G_Angular-2-L*G_Supp_Motor_Area-2-L	0.065144	0.012778	0.933692	0.014553	-14812.2	6.8902e-08	L	Bonferroni
G_Angular-2-L*G_Supp_Motor_Area-2-R	0.060276	0.01258	0.938123	0.014433	-14807.9	3.4328e-07	inter	Bonferroni
G_Angular-2-L*G_Supp_Motor_Area-3-L	0.054849	0.012485	0.943641	0.014406	-14811.5	2.2632e-06	L	Bonferroni
G_Angular-2-L*G_Supp_Motor_Area-3-R	0.06514	0.012575	0.934226	0.014388	-14820.1	2.1807e-08	inter	Bonferroni
G_Angular-2-R*G_Insula-anterior-2-L	0.068398	0.012765	0.930572	0.014512	-14812.7	1.3993e-08	inter	Bonferroni
G_Angular-2-R*G_Insula-anterior-2-R	0.076047	0.012826	0.922786	0.014492	-14806.7	2.6712e-10	R	Bonferroni
G_Angular-2-R*G_Insula-anterior-3-L	0.069983	0.012887	0.929138	0.014599	-14814.2	1.0773e-08	inter	Bonferroni
G_Angular-2-R*G_Insula-anterior-3-R	0.097298	0.01306	0.901586	0.01449	-14794.8	1.3323e-15	R	Bonferroni
G_Angular-2-R*G_Temporal_Sup-4-L	0.054927	0.012367	0.944168	0.014311	-14820.5	1.025e-06	inter	Bonferroni
G_Angular-2-R*G_Temporal_Sup-4-R	0.071052	0.01292	0.928834	0.01462	-14825	7.5857e-09	R	Bonferroni
G_Angular-2-R*S_Sup_Temporal-1-L	0.063896	0.012579	0.935313	0.014402	-14818.3	2.944e-08	inter	Bonferroni
G_Angular-2-R*S_Sup_Temporal-1-R	0.040721	0.012181	0.957813	0.014288	-14817	0.00024803	R	Nominally significant
G_Angular-2-R*S_Sup_Temporal-2-L	0.073445	0.012671	0.925137	0.014387	-14804.4	3.0116e-10	inter	Bonferroni
G_Angular-2-R*S_Sup_Temporal-2-R	0.104097	0.013238	0.895305	0.014577	-14797.9	0	R	Bonferroni
G_Angular-2-R*S_Sup_Temporal-3-L	0.094948	0.013181	0.904154	0.014612	-14799.6	1.7097e-14	inter	Bonferroni
G_Angular-2-R*S_Sup_Temporal-3-R	0.130551	0.013568	0.868866	0.01461	-14777.5	0	R	Bonferroni
G_Angular-2-R*S_Sup_Temporal-4-L	0.070372	0.01273	0.928677	0.014465	-14812.9	2.7025e-09	inter	Bonferroni
G_Angular-2-R*S_Sup_Temporal-4-R	0.11007	0.01323	0.888816	0.014514	-14785.9	0	R	Bonferroni
G_Angular-2-R*G_Temporal_Mid-3-L	0.099556	0.013248	0.899678	0.014626	-14798.5	1.9984e-15	inter	Bonferroni
G_Angular-2-R*G_Temporal_Mid-3-R	0.10306	0.01321	0.895961	0.014561	-14792.9	0	R	Bonferroni
G_Angular-2-R*G_Temporal_Mid-4-L	0.083745	0.012943	0.915324	0.014518	-14806	5.132e-12	inter	Bonferroni
G_Angular-2-R*G_Temporal_Mid-4-R	0.129637	0.013442	0.868788	0.01451	-14763.4	0	R	Bonferroni
G_Angular-2-R*G_Supp_Motor_Area-2-L	0.064942	0.012763	0.933812	0.014542	-14811.1	7.9447e-08	inter	Bonferroni
G_Angular-2-R*G_Supp_Motor_Area-2-R	0.070936	0.012799	0.927817	0.014516	-14808.2	4.2214e-09	R	Bonferroni
G_Angular-2-R*G_Supp_Motor_Area-3-L	0.035546	0.012219	0.963832	0.014372	-14831.1	0.0013673	inter	Nominally significant
G_Angular-2-R*G_Supp_Motor_Area-3-R	0.04729	0.012364	0.951667	0.014379	-14821.2	3.6802e-05	R	Bonferroni
G_Insula-anterior-2-L*G_Insula-anterior-2-R	0.103658	0.013082	0.895033	0.01445	-14787.6	0	inter	Bonferroni
G_Insula-anterior-2-L*G_Insula-anterior-3-L	0.073238	0.012768	0.926055	0.014472	-14815.1	6.221e-10	L	Bonferroni
G_Insula-anterior-2-L*G_Insula-anterior-3-R	0.079456	0.012806	0.919326	0.014444	-14804.1	1.8427e-11	inter	Bonferroni
G_Insula-anterior-2-L*G_Temporal_Sup-4-L	0.055595	0.012575	0.942828	0.014473	-14810.2	2.2343e-06	L	Bonferroni
G_Insula-anterior-2-L*G_Temporal_Sup-4-R	0.051693	0.01255	0.946882	0.014489	-14814	1.1556e-05	inter	Bonferroni
G_Insula-anterior-2-L*S_Sup_Temporal-1-L	0.088374	0.013107	0.911214	0.014614	-14811	7.0216e-13	L	Bonferroni
G_Insula-anterior-2-L*S_Sup_Temporal-1-R	0.06982	0.012853	0.929316	0.014573	-14814.5	1.169e-08	inter	Bonferroni
G_Insula-anterior-2-L*S_Sup_Temporal-2-L	0.078132	0.012929	0.921388	0.014561	-14815.9	1.0353e-10	L	Bonferroni
G_Insula-anterior-2-L*S_Sup_Temporal-2-R	0.067829	0.012956	0.930803	0.014674	-14807.9	5.5312e-08	inter	Bonferroni
G_Insula-anterior-2-L*S_Sup_Temporal-3-L	0.059687	0.012645	0.939275	0.014495	-14816.5	4.275e-07	L	Bonferroni
G_Insula-anterior-2-L*S_Sup_Temporal-3-R	0.054791	0.012491	0.944379	0.014414	-14821.6	2.4837e-06	inter	Bonferroni
G_Insula-anterior-2-L*S_Sup_Temporal-4-L	0.045747	0.012514	0.952968	0.014515	-14818.1	0.00011037	L	Nominally significant
G_Insula-anterior-2-L*S_Sup_Temporal-4-R	0.057029	0.012684	0.941584	0.01455	-14812.4	2.3806e-06	inter	Bonferroni
G_Insula-anterior-2-L*G_Temporal_Mid-3-L	0.055087	0.012609	0.944037	0.014508	-14820.8	3.1371e-06	L	Bonferroni
G_Insula-anterior-2-L*G_Temporal_Mid-3-R	0.07011	0.012866	0.928671	0.014579	-14809	9.4038e-09	inter	Bonferroni
G_Insula-anterior-2-L*G_Temporal_Mid-4-L	0.053752	0.012635	0.945561	0.014543	-14824.2	7.4349e-06	L	Bonferroni
G_Insula-anterior-2-L*G_Temporal_Mid-4-R	0.054568	0.012594	0.943934	0.014498	-14811.8	4.4646e-06	inter	Bonferroni
G_Insula-anterior-2-L*G_Supp_Motor_Area-2-L	0.071235	0.012608	0.928208	0.014359	-14818.3	2.9229e-10	L	Bonferroni
G_Insula-anterior-2-L*G_Supp_Motor_Area-2-R	0.051027	0.012361	0.948288	0.014344	-14825.2	5.6748e-06	inter	Bonferroni
G_Insula-anterior-2-L*G_Supp_Motor_Area-3-L	0.059086	0.01249	0.940258	0.014374	-14822.5	1.9175e-07	L	Bonferroni
G_Insula-anterior-2-L*G_Supp_Motor_Area-3-R	0.072506	0.01284	0.926246	0.014535	-14807.4	1.5921e-09	inter	Bonferroni
G_Insula-anterior-2-R*G_Insula-anterior-3-L	0.048877	0.012043	0.9502	0.014102	-14822.4	3.9928e-06	inter	Bonferroni
G_Insula-anterior-2-R*G_Insula-anterior-3-R	0.064859	0.012292	0.93377	0.014156	-14809.3	2.7717e-09	R	Bonferroni
G_Insula-anterior-2-R*G_Temporal_Sup-4-L	0.058409	0.01256	0.940857	0.014437	-14821.6	5.9015e-07	inter	Bonferroni
G_Insula-anterior-2-R*G_Temporal_Sup-4-R	0.04168	0.012431	0.957155	0.014486	-14821.2	0.00032652	R	Nominally significant
G_Insula-anterior-2-R*S_Sup_Temporal-1-L	0.078841	0.012895	0.920422	0.014524	-14811.6	6.5046e-11	inter	Bonferroni
G_Insula-anterior-2-R*S_Sup_Temporal-1-R	0.074689	0.012713	0.924314	0.014412	-14810	2.2348e-10	R	Bonferroni
G_Insula-anterior-2-R*S_Sup_Temporal-2-L	0.06762	0.012617	0.931984	0.014401	-14822.5	5.5364e-09	inter	Bonferroni
G_Insula-anterior-2-R*S_Sup_Temporal-2-R	0.081743	0.012893	0.917093	0.014494	-14803.7	9.8663e-12	R	Bonferroni
G_Insula-anterior-2-R*S_Sup_Temporal-3-L	0.067538	0.012651	0.932356	0.014431	-14826.8	1.0256e-08	inter	Bonferroni
G_Insula-anterior-2-R*S_Sup_Temporal-3-R	0.037696	0.012246	0.961519	0.014373	-14828	0.00087688	R	Nominally significant
G_Insula-anterior-2-R*S_Sup_Temporal-4-L	0.050573	0.012493	0.948645	0.014456	-14823.9	1.4245e-05	inter	Bonferroni
G_Insula-anterior-2-R*S_Sup_Temporal-4-R	0.04533	0.012315	0.953859	0.014358	-14825.3	5.9239e-05	R	Bonferroni
G_Insula-anterior-2-R*G_Temporal_Mid-3-L	0.053311	0.012447	0.946171	0.014393	-14826.8	3.9097e-06	inter	Bonferroni
G_Insula-anterior-2-R*G_Temporal_Mid-3-R	0.053437	0.012453	0.945822	0.014396	-14823.5	4.8508e-06	R	Bonferroni
G_Insula-anterior-2-R*G_Temporal_Mid-4-L	0.034847	0.012054	0.964577	0.014244	-14831.9	0.001252	inter	Nominally significant
G_Insula-anterior-2-R*G_Temporal_Mid-4-R	0.047288	0.012491	0.951955	0.014484	-14825.5	5.0661e-05	R	Bonferroni
G_Insula-anterior-2-R*G_Supp_Motor_Area-2-L	0.061469	0.012508	0.93688	0.014362	-14806.6	1.0795e-07	inter	Bonferroni
G_Insula-anterior-2-R*G_Supp_Motor_Area-2-R	0.064584	0.012685	0.934668	0.014483	-14818.7	5.4031e-08	R	Bonferroni
G_Insula-anterior-2-R*G_Supp_Motor_Area-3-L	0.034311	0.012059	0.964553	0.01425	-14823.7	0.0016541	inter	Nominally significant
G_Insula-anterior-2-R*G_Supp_Motor_Area-3-R	0.059389	0.012527	0.939121	0.014398	-14809.9	2.4147e-07	R	Bonferroni
G_Insula-anterior-3-L*G_Insula-anterior-3-R	0.109837	0.013148	0.889294	0.014449	-14789.7	0	inter	Bonferroni
G_Insula-anterior-3-L*G_Temporal_Sup-4-L	0.050899	0.012458	0.948014	0.014422	-14819.3	1.2064e-05	L	Bonferroni
G_Insula-anterior-3-L*G_Temporal_Sup-4-R	0.048877	0.012374	0.950008	0.014372	-14819.6	2.0825e-05	inter	Bonferroni
G_Insula-anterior-3-L*S_Sup_Temporal-1-L	0.066945	0.012741	0.932354	0.014508	-14818.3	2.0958e-08	L	Bonferroni
G_Insula-anterior-3-L*S_Sup_Temporal-1-R	0.038009	0.011861	0.960669	0.014053	-14820	0.00027913	inter	Nominally significant
G_Insula-anterior-3-L*S_Sup_Temporal-2-L	0.082256	0.012934	0.917115	0.014526	-14811.3	6.2892e-12	L	Bonferroni
G_Insula-anterior-3-L*S_Sup_Temporal-2-R	0.071635	0.012905	0.927386	0.014598	-14811.8	3.5059e-09	inter	Bonferroni
G_Insula-anterior-3-L*S_Sup_Temporal-3-L	0.096783	0.013106	0.901888	0.014532	-14792	1.5543e-15	L	Bonferroni
G_Insula-anterior-3-L*S_Sup_Temporal-3-R	0.047629	0.012293	0.951486	0.014318	-14823.4	2.5932e-05	inter	Bonferroni
G_Insula-anterior-3-L*S_Sup_Temporal-4-L	0.050303	0.012448	0.948819	0.01442	-14822.6	1.5116e-05	L	Bonferroni
G_Insula-anterior-3-L*S_Sup_Temporal-4-R	0.029	0.012081	0.969892	0.014319	-14825.4	0.0074226	inter	Nominally significant
G_Insula-anterior-3-L*G_Temporal_Mid-3-L	0.088526	0.013007	0.910622	0.014528	-14804.3	1.8585e-13	L	Bonferroni
G_Insula-anterior-3-L*G_Temporal_Mid-3-R	0.061285	0.012524	0.937492	0.014379	-14813.1	1.1808e-07	inter	Bonferroni
G_Insula-anterior-3-L*G_Temporal_Mid-4-L	0.038417	0.012075	0.960197	0.014224	-14818.9	0.00042127	L	Nominally significant
G_Insula-anterior-3-L*G_Temporal_Mid-4-R	0.042458	0.012253	0.956876	0.014335	-14828.4	0.00016207	inter	Nominally significant
G_Insula-anterior-3-L*G_Supp_Motor_Area-2-L	0.076137	0.012545	0.922981	0.014262	-14810.9	1.6034e-11	L	Bonferroni
G_Insula-anterior-3-L*G_Supp_Motor_Area-2-R	0.03179	0.012039	0.966958	0.014257	-14822.6	0.003156	inter	Nominally significant
G_Insula-anterior-3-L*G_Supp_Motor_Area-3-L	0.09035	0.012819	0.90794	0.014352	-14790.4	4.2188e-15	L	Bonferroni
G_Insula-anterior-3-L*G_Supp_Motor_Area-3-R	0.063425	0.012478	0.93514	0.014321	-14809	2.4123e-08	inter	Bonferroni
G_Insula-anterior-3-R*G_Temporal_Sup-4-L	0.057844	0.012631	0.940816	0.014498	-14812.8	1.207e-06	inter	Bonferroni
G_Insula-anterior-3-R*G_Temporal_Sup-4-R	0.049318	0.012478	0.949474	0.014453	-14818	2.6664e-05	R	Bonferroni
G_Insula-anterior-3-R*S_Sup_Temporal-1-L	0.043873	0.012277	0.955595	0.014342	-14830	9.6322e-05	inter	Nominally significant
G_Insula-anterior-3-R*S_Sup_Temporal-1-R	0.032548	0.011434	0.966352	0.01376	-14824.7	0.00079153	R	Nominally significant
G_Insula-anterior-3-R*S_Sup_Temporal-2-L	0.076451	0.012757	0.922578	0.014432	-14809.5	5.9621e-11	inter	Bonferroni
G_Insula-anterior-3-R*S_Sup_Temporal-2-R	0.093283	0.013107	0.906259	0.014569	-14807.2	1.8818e-14	R	Bonferroni
G_Insula-anterior-3-R*S_Sup_Temporal-3-L	0.078906	0.012812	0.919846	0.014453	-14804	3.9463e-11	inter	Bonferroni
G_Insula-anterior-3-R*S_Sup_Temporal-3-R	0.079844	0.012838	0.919455	0.014469	-14811.6	3.2173e-11	R	Bonferroni
G_Insula-anterior-3-R*S_Sup_Temporal-4-L	0.065455	0.012762	0.93314	0.014535	-14808.5	5.0483e-08	inter	Bonferroni
G_Insula-anterior-3-R*S_Sup_Temporal-4-R	0.05318	0.012421	0.946258	0.014373	-14826.2	3.3701e-06	R	Bonferroni
G_Insula-anterior-3-R*G_Temporal_Mid-3-L	0.086236	0.012818	0.912785	0.014393	-14803.8	1.5005e-13	inter	Bonferroni
G_Insula-anterior-3-R*G_Temporal_Mid-3-R	0.096306	0.012989	0.903002	0.014443	-14801.8	9.992e-16	R	Bonferroni
G_Insula-anterior-3-R*G_Temporal_Mid-4-L	0.040871	0.011946	0.957769	0.014096	-14818.6	0.00010947	inter	Nominally significant
G_Insula-anterior-3-R*G_Temporal_Mid-4-R	0.026729	0.011897	0.972518	0.014191	-14831.2	0.010224	R	Nominally significant
G_Insula-anterior-3-R*G_Supp_Motor_Area-2-L	0.046785	0.012154	0.951962	0.014211	-14818.3	2.3931e-05	inter	Bonferroni
G_Insula-anterior-3-R*G_Supp_Motor_Area-2-R	0.061327	0.012716	0.937459	0.014536	-14813.2	3.6931e-07	R	Bonferroni
G_Insula-anterior-3-R*G_Supp_Motor_Area-3-L	0.058305	0.012453	0.940755	0.01435	-14818.6	4.0672e-07	inter	Bonferroni
G_Insula-anterior-3-R*G_Supp_Motor_Area-3-R	0.07306	0.012614	0.925344	0.014342	-14801.9	1.6983e-10	R	Bonferroni
G_Temporal_Sup-4-L*G_Temporal_Sup-4-R	0.09517	0.013253	0.904899	0.014674	-14813.9	1.7208e-14	inter	Bonferroni
G_Temporal_Sup-4-L*S_Sup_Temporal-1-L	0.07383	0.012701	0.925039	0.014409	-14808.5	2.3398e-10	L	Bonferroni
G_Temporal_Sup-4-L*S_Sup_Temporal-1-R	0.043191	0.012297	0.955888	0.014363	-14824.4	0.00013709	inter	Nominally significant
G_Temporal_Sup-4-L*S_Sup_Temporal-2-L	0.054876	0.012392	0.943914	0.01433	-14815.9	1.2339e-06	L	Bonferroni
G_Temporal_Sup-4-L*S_Sup_Temporal-2-R	0.061699	0.012567	0.936969	0.01441	-14811.3	1.0647e-07	inter	Bonferroni
G_Temporal_Sup-4-L*S_Sup_Temporal-3-L	0.067483	0.012527	0.931653	0.014326	-14815.6	2.956e-09	L	Bonferroni
G_Temporal_Sup-4-L*S_Sup_Temporal-3-R	0.072334	0.012676	0.926733	0.014404	-14812.2	3.3268e-10	inter	Bonferroni
G_Temporal_Sup-4-L*S_Sup_Temporal-4-L	0.088746	0.012944	0.910335	0.014474	-14803.2	5.1903e-14	L	Bonferroni
G_Temporal_Sup-4-L*S_Sup_Temporal-4-R	0.091023	0.013155	0.908285	0.014627	-14805.2	6.7335e-14	inter	Bonferroni
G_Temporal_Sup-4-L*G_Temporal_Mid-3-L	0.058771	0.012396	0.939372	0.014295	-14804.7	1.544e-07	L	Bonferroni
G_Temporal_Sup-4-L*G_Temporal_Mid-3-R	0.055866	0.012278	0.942645	0.014227	-14811.4	3.4366e-07	inter	Bonferroni
G_Temporal_Sup-4-L*G_Temporal_Mid-4-L	0.085071	0.012996	0.91462	0.014552	-14814.5	1.137e-12	L	Bonferroni
G_Temporal_Sup-4-L*G_Temporal_Mid-4-R	0.082338	0.013065	0.916842	0.014632	-14808.5	1.0812e-11	inter	Bonferroni
G_Temporal_Sup-4-L*G_Supp_Motor_Area-2-L	0.082934	0.012724	0.915566	0.014343	-14798	5.3979e-13	L	Bonferroni
G_Temporal_Sup-4-L*G_Supp_Motor_Area-2-R	0.052666	0.012249	0.946065	0.014234	-14815.9	1.9966e-06	inter	Bonferroni
G_Temporal_Sup-4-L*G_Supp_Motor_Area-3-L	0.082623	0.012718	0.915875	0.014341	-14798.1	6.7973e-13	L	Bonferroni
G_Temporal_Sup-4-L*G_Supp_Motor_Area-3-R	0.046425	0.012335	0.952269	0.014362	-14817.6	3.8312e-05	inter	Bonferroni
G_Temporal_Sup-4-R*S_Sup_Temporal-1-L	0.06534	0.012614	0.933663	0.014417	-14814.6	1.7225e-08	inter	Bonferroni
G_Temporal_Sup-4-R*S_Sup_Temporal-1-R	0.049967	0.012373	0.948773	0.01436	-14817	1.1201e-05	R	Bonferroni
G_Temporal_Sup-4-R*S_Sup_Temporal-2-L	0.073358	0.012814	0.925531	0.014507	-14809	7.1539e-10	inter	Bonferroni
G_Temporal_Sup-4-R*S_Sup_Temporal-2-R	0.079914	0.012919	0.918979	0.014533	-14805.5	2.82e-11	R	Bonferroni
G_Temporal_Sup-4-R*S_Sup_Temporal-3-L	0.061472	0.012541	0.937204	0.014391	-14811.5	9.1498e-08	inter	Bonferroni
G_Temporal_Sup-4-R*S_Sup_Temporal-3-R	0.076071	0.012706	0.922815	0.014393	-14807.5	6.0295e-11	R	Bonferroni
G_Temporal_Sup-4-R*S_Sup_Temporal-4-L	0.089755	0.012961	0.908718	0.014476	-14793.5	3.7914e-14	inter	Bonferroni
G_Temporal_Sup-4-R*S_Sup_Temporal-4-R	0.085197	0.012952	0.913539	0.014511	-14800.2	1.1677e-12	R	Bonferroni
G_Temporal_Sup-4-R*G_Temporal_Mid-3-L	0.054706	0.012492	0.944921	0.014418	-14828.4	2.0516e-06	inter	Bonferroni
G_Temporal_Sup-4-R*G_Temporal_Mid-3-R	0.059486	0.012487	0.938842	0.014363	-14807.2	2.2094e-07	R	Bonferroni
G_Temporal_Sup-4-R*G_Temporal_Mid-4-L	0.070816	0.012773	0.927909	0.014495	-14807.8	2.2161e-09	inter	Bonferroni
G_Temporal_Sup-4-R*G_Temporal_Mid-4-R	0.068006	0.012793	0.931175	0.01454	-14816	1.1465e-08	R	Bonferroni
G_Temporal_Sup-4-R*G_Supp_Motor_Area-2-L	0.041168	0.012066	0.957747	0.014192	-14822.6	0.00013135	inter	Nominally significant
G_Temporal_Sup-4-R*G_Supp_Motor_Area-2-R	0.037273	0.012163	0.961655	0.014307	-14823.9	0.00079316	R	Nominally significant
G_Temporal_Sup-4-R*G_Supp_Motor_Area-3-L	0.055441	0.012366	0.943281	0.014303	-14814.7	9.1549e-07	inter	Bonferroni
G_Temporal_Sup-4-R*G_Supp_Motor_Area-3-R	0.042147	0.012359	0.956135	0.01442	-14812.9	0.00023106	R	Nominally significant
S_Sup_Temporal-1-L*S_Sup_Temporal-1-R	0.086029	0.012974	0.912744	0.014522	-14800.2	1.0834e-12	inter	Bonferroni
S_Sup_Temporal-1-L*S_Sup_Temporal-2-L	0.1042	0.013187	0.894807	0.014532	-14791.9	0	L	Bonferroni
S_Sup_Temporal-1-L*S_Sup_Temporal-2-R	0.070626	0.012754	0.92857	0.014484	-14814.9	2.4753e-09	inter	Bonferroni
S_Sup_Temporal-1-L*S_Sup_Temporal-3-L	0.081495	0.012983	0.917394	0.014571	-14804.6	2.3722e-11	L	Bonferroni
S_Sup_Temporal-1-L*S_Sup_Temporal-3-R	0.053803	0.01252	0.944518	0.014443	-14809.4	3.8981e-06	inter	Bonferroni
S_Sup_Temporal-1-L*S_Sup_Temporal-4-L	0.075341	0.012933	0.923794	0.014587	-14811.6	8.3275e-10	L	Bonferroni
S_Sup_Temporal-1-L*S_Sup_Temporal-4-R	0.057484	0.012646	0.941584	0.014516	-14819	1.1416e-06	inter	Bonferroni
S_Sup_Temporal-1-L*G_Temporal_Mid-3-L	0.096038	0.013172	0.903002	0.014594	-14798	5.9952e-15	L	Bonferroni
S_Sup_Temporal-1-L*G_Temporal_Mid-3-R	0.062325	0.012689	0.936964	0.014507	-14820.2	1.7754e-07	inter	Bonferroni
S_Sup_Temporal-1-L*G_Temporal_Mid-4-L	0.064665	0.01285	0.934341	0.014617	-14815	1.4246e-07	L	Bonferroni
S_Sup_Temporal-1-L*G_Temporal_Mid-4-R	0.063896	0.012724	0.935231	0.014521	-14817.1	8.2785e-08	inter	Bonferroni
S_Sup_Temporal-1-L*G_Supp_Motor_Area-2-L	0.090478	0.013014	0.908922	0.014517	-14806.9	8.2212e-14	L	Bonferroni
S_Sup_Temporal-1-L*G_Supp_Motor_Area-2-R	0.063771	0.012597	0.935297	0.014418	-14816.3	4.6748e-08	inter	Bonferroni
S_Sup_Temporal-1-L*G_Supp_Motor_Area-3-L	0.05323	0.012451	0.945824	0.014395	-14820.5	4.246e-06	L	Bonferroni
S_Sup_Temporal-1-L*G_Supp_Motor_Area-3-R	0.054531	0.01251	0.943958	0.014429	-14811.6	3.0032e-06	inter	Bonferroni
S_Sup_Temporal-1-R*S_Sup_Temporal-2-L	0.040033	0.012287	0.958853	0.014383	-14822.5	0.00042934	inter	Nominally significant
S_Sup_Temporal-1-R*S_Sup_Temporal-2-R	0.068568	0.012802	0.930521	0.014542	-14814.3	1.2867e-08	R	Bonferroni
S_Sup_Temporal-1-R*S_Sup_Temporal-3-L	0.037265	0.012348	0.961571	0.014459	-14822.5	0.0012281	inter	Nominally significant
S_Sup_Temporal-1-R*S_Sup_Temporal-3-R	0.047542	0.012433	0.950782	0.01443	-14811.7	4.4067e-05	R	Bonferroni
S_Sup_Temporal-1-R*S_Sup_Temporal-4-L	0.036154	0.012268	0.962849	0.014404	-14825.3	0.00141	inter	Nominally significant
S_Sup_Temporal-1-R*S_Sup_Temporal-4-R	0.038675	0.012101	0.959978	0.014243	-14819.4	0.00041425	R	Nominally significant
S_Sup_Temporal-1-R*G_Temporal_Mid-3-L	0.028967	0.012095	0.970828	0.014334	-14838.8	0.0075539	inter	Nominally significant
S_Sup_Temporal-1-R*G_Temporal_Mid-3-R	0.048575	0.012359	0.950344	0.014362	-14820.2	2.2415e-05	R	Bonferroni
S_Sup_Temporal-1-R*G_Temporal_Mid-4-L	0.047599	0.012363	0.951795	0.014377	-14827.6	3.0759e-05	inter	Bonferroni
S_Sup_Temporal-1-R*G_Temporal_Mid-4-R	0.058707	0.012405	0.940358	0.014307	-14818.5	2.1575e-07	R	Bonferroni
S_Sup_Temporal-1-R*G_Supp_Motor_Area-2-L	0.063958	0.012685	0.935475	0.014489	-14821.6	9.6432e-08	inter	Bonferroni
S_Sup_Temporal-1-R*G_Supp_Motor_Area-2-R	0.060888	0.012469	0.93796	0.014338	-14814.3	1.2945e-07	R	Bonferroni
S_Sup_Temporal-1-R*G_Supp_Motor_Area-3-L	0.017747	0.011832	0.981391	0.014222	-14831.1	0.065263	inter	Non-significant
S_Sup_Temporal-1-R*G_Supp_Motor_Area-3-R	0.037754	0.012131	0.960894	0.014276	-14819.6	0.0006428	R	Nominally significant
S_Sup_Temporal-2-L*S_Sup_Temporal-2-R	0.075677	0.012812	0.923732	0.014486	-14815.5	2.0133e-10	inter	Bonferroni
S_Sup_Temporal-2-L*S_Sup_Temporal-3-L	0.057965	0.012699	0.941069	0.014555	-14818.3	1.2887e-06	L	Bonferroni
S_Sup_Temporal-2-L*S_Sup_Temporal-3-R	0.062833	0.012572	0.935928	0.014404	-14812.2	6.0413e-08	inter	Bonferroni
S_Sup_Temporal-2-L*S_Sup_Temporal-4-L	0.066386	0.012782	0.932153	0.014543	-14807.2	3.6604e-08	L	Bonferroni
S_Sup_Temporal-2-L*S_Sup_Temporal-4-R	0.078945	0.012858	0.919568	0.01449	-14800.4	3.4967e-11	inter	Bonferroni
S_Sup_Temporal-2-L*G_Temporal_Mid-3-L	0.084183	0.013146	0.915233	0.014683	-14810.9	2.335e-11	L	Bonferroni
S_Sup_Temporal-2-L*G_Temporal_Mid-3-R	0.074188	0.012707	0.924342	0.01441	-14803.2	2.1445e-10	inter	Bonferroni
S_Sup_Temporal-2-L*G_Temporal_Mid-4-L	0.088205	0.013105	0.911517	0.014614	-14813.1	1.1435e-12	L	Bonferroni
S_Sup_Temporal-2-L*G_Temporal_Mid-4-R	0.094288	0.013063	0.904724	0.01452	-14798.7	5.3846e-15	inter	Bonferroni
S_Sup_Temporal-2-L*G_Supp_Motor_Area-2-L	0.06302	0.012563	0.936038	0.014397	-14816.5	4.7016e-08	L	Bonferroni
S_Sup_Temporal-2-L*G_Supp_Motor_Area-2-R	0.048567	0.012449	0.950291	0.014436	-14819.3	2.9554e-05	inter	Bonferroni
S_Sup_Temporal-2-L*G_Supp_Motor_Area-3-L	0.023423	0.011895	0.97556	0.014219	-14827.9	0.022369	L	Nominally significant
S_Sup_Temporal-2-L*G_Supp_Motor_Area-3-R	0.050572	0.01251	0.948432	0.014469	-14820.7	1.6108e-05	inter	Bonferroni
S_Sup_Temporal-2-R*S_Sup_Temporal-3-L	0.07916	0.013105	0.920522	0.014697	-14817.7	2.0526e-10	inter	Bonferroni
S_Sup_Temporal-2-R*S_Sup_Temporal-3-R	0.073317	0.012884	0.925852	0.014566	-14813.2	1.3149e-09	R	Bonferroni
S_Sup_Temporal-2-R*S_Sup_Temporal-4-L	0.067841	0.012676	0.93103	0.014444	-14811.5	6.6974e-09	inter	Bonferroni
S_Sup_Temporal-2-R*S_Sup_Temporal-4-R	0.100166	0.013079	0.898758	0.01448	-14793.5	5.5511e-17	R	Bonferroni
S_Sup_Temporal-2-R*G_Temporal_Mid-3-L	0.067467	0.012974	0.931799	0.014695	-14817.5	7.4126e-08	inter	Bonferroni
S_Sup_Temporal-2-R*G_Temporal_Mid-3-R	0.083469	0.01287	0.915991	0.014463	-14812	1.6638e-12	R	Bonferroni
S_Sup_Temporal-2-R*G_Temporal_Mid-4-L	0.100407	0.013219	0.898512	0.014593	-14793.3	3.3307e-16	inter	Bonferroni
S_Sup_Temporal-2-R*G_Temporal_Mid-4-R	0.115252	0.013344	0.883855	0.014562	-14785.3	0	R	Bonferroni
S_Sup_Temporal-2-R*G_Supp_Motor_Area-2-L	0.062017	0.012768	0.936439	0.014572	-14808	2.9336e-07	inter	Bonferroni
S_Sup_Temporal-2-R*G_Supp_Motor_Area-2-R	0.064208	0.01266	0.934232	0.014462	-14806.7	6.4466e-08	R	Bonferroni
S_Sup_Temporal-2-R*G_Supp_Motor_Area-3-L	0.026554	0.012147	0.972696	0.014397	-14831.3	0.013938	inter	Nominally significant
S_Sup_Temporal-2-R*G_Supp_Motor_Area-3-R	0.064276	0.01268	0.934609	0.01448	-14813.3	5.1065e-08	R	Bonferroni
S_Sup_Temporal-3-L*S_Sup_Temporal-3-R	0.081476	0.012883	0.917375	0.014488	-14804	7.3009e-12	inter	Bonferroni
S_Sup_Temporal-3-L*S_Sup_Temporal-4-L	0.076721	0.012879	0.922714	0.014532	-14815.4	2.2931e-10	L	Bonferroni
S_Sup_Temporal-3-L*S_Sup_Temporal-4-R	0.071734	0.012913	0.927034	0.014603	-14808	3.8311e-09	inter	Bonferroni
S_Sup_Temporal-3-L*G_Temporal_Mid-3-L	0.111278	0.013515	0.88811	0.01474	-14792.5	0	L	Bonferroni
S_Sup_Temporal-3-L*G_Temporal_Mid-3-R	0.088526	0.013023	0.910095	0.014538	-14796.5	4.2183e-13	inter	Bonferroni
S_Sup_Temporal-3-L*G_Temporal_Mid-4-L	0.084572	0.013079	0.914469	0.014623	-14805.1	1.0285e-11	L	Bonferroni
S_Sup_Temporal-3-L*G_Temporal_Mid-4-R	0.067657	0.012881	0.930878	0.014613	-14806.6	3.514e-08	inter	Bonferroni
S_Sup_Temporal-3-L*G_Supp_Motor_Area-2-L	0.06504	0.012793	0.934312	0.014569	-14819.9	6.795e-08	L	Bonferroni
S_Sup_Temporal-3-L*G_Supp_Motor_Area-2-R	0.05175	0.012618	0.947761	0.014548	-14827.8	1.6107e-05	inter	Bonferroni
S_Sup_Temporal-3-L*G_Supp_Motor_Area-3-L	0.03686	0.012193	0.962257	0.014337	-14826.8	0.00091708	L	Nominally significant
S_Sup_Temporal-3-L*G_Supp_Motor_Area-3-R	0.074865	0.013051	0.924138	0.014689	-14809.9	2.1758e-09	inter	Bonferroni
S_Sup_Temporal-3-R*S_Sup_Temporal-4-L	0.043163	0.012308	0.95554	0.01437	-14818.8	0.00014373	inter	Nominally significant
S_Sup_Temporal-3-R*S_Sup_Temporal-4-R	0.054228	0.012516	0.944488	0.014438	-14815.1	3.7439e-06	R	Bonferroni
S_Sup_Temporal-3-R*G_Temporal_Mid-3-L	0.079404	0.012772	0.919345	0.014416	-14803.7	1.1007e-11	inter	Bonferroni
S_Sup_Temporal-3-R*G_Temporal_Mid-3-R	0.115703	0.013247	0.882872	0.014476	-14777	0	R	Bonferroni
S_Sup_Temporal-3-R*G_Temporal_Mid-4-L	0.067368	0.012776	0.932303	0.014534	-14823.6	1.8669e-08	inter	Bonferroni
S_Sup_Temporal-3-R*G_Temporal_Mid-4-R	0.078434	0.01295	0.920656	0.014573	-14809.3	1.0468e-10	R	Bonferroni
S_Sup_Temporal-3-R*G_Supp_Motor_Area-2-L	0.07091	0.012812	0.92827	0.014529	-14814.6	3.8166e-09	inter	Bonferroni
S_Sup_Temporal-3-R*G_Supp_Motor_Area-2-R	0.065055	0.012646	0.933529	0.014444	-14808.5	3.7559e-08	R	Bonferroni
S_Sup_Temporal-3-R*G_Supp_Motor_Area-3-L	0.031891	0.012019	0.966676	0.014239	-14819.9	0.0030384	inter	Nominally significant
S_Sup_Temporal-3-R*G_Supp_Motor_Area-3-R	0.049674	0.012506	0.948801	0.014471	-14813.2	2.3338e-05	R	Bonferroni
S_Sup_Temporal-4-L*S_Sup_Temporal-4-R	0.09013	0.013134	0.908808	0.014617	-14800.2	1.8441e-13	inter	Bonferroni
S_Sup_Temporal-4-L*G_Temporal_Mid-3-L	0.076039	0.012844	0.923079	0.014508	-14811	1.9894e-10	L	Bonferroni
S_Sup_Temporal-4-L*G_Temporal_Mid-3-R	0.038554	0.012219	0.960618	0.014342	-14827.2	0.00055161	inter	Nominally significant
S_Sup_Temporal-4-L*G_Temporal_Mid-4-L	0.030607	0.012236	0.968142	0.01443	-14822.9	0.00583	L	Nominally significant
S_Sup_Temporal-4-L*G_Temporal_Mid-4-R	0.078904	0.01305	0.920149	0.014651	-14808.5	1.2788e-10	inter	Bonferroni
S_Sup_Temporal-4-L*G_Supp_Motor_Area-2-L	0.08524	0.013127	0.914021	0.014657	-14808	1.2057e-11	L	Bonferroni
S_Sup_Temporal-4-L*G_Supp_Motor_Area-2-R	0.037095	0.012196	0.961825	0.014336	-14823.8	0.00091057	inter	Nominally significant
S_Sup_Temporal-4-L*G_Supp_Motor_Area-3-L	0.056956	0.012593	0.941916	0.014476	-14816.3	1.4508e-06	L	Bonferroni
S_Sup_Temporal-4-L*G_Supp_Motor_Area-3-R	0.045267	0.012446	0.953042	0.014462	-14812.3	9.5827e-05	inter	Nominally significant
S_Sup_Temporal-4-R*G_Temporal_Mid-3-L	0.077989	0.012888	0.920514	0.014523	-14800.8	6.1657e-11	inter	Bonferroni
S_Sup_Temporal-4-R*G_Temporal_Mid-3-R	0.071593	0.012815	0.927591	0.014525	-14814.3	2.7829e-09	R	Bonferroni
S_Sup_Temporal-4-R*G_Temporal_Mid-4-L	0.05722	0.012571	0.941202	0.014454	-14809.5	6.1318e-07	inter	Bonferroni
S_Sup_Temporal-4-R*G_Temporal_Mid-4-R	0.063593	0.0128	0.934833	0.014584	-14806.8	1.3268e-07	R	Bonferroni
S_Sup_Temporal-4-R*G_Supp_Motor_Area-2-L	0.078154	0.012876	0.920485	0.014512	-14802.7	9.7303e-11	inter	Bonferroni
S_Sup_Temporal-4-R*G_Supp_Motor_Area-2-R	0.053151	0.012472	0.945441	0.014411	-14813.7	5.445e-06	R	Bonferroni
S_Sup_Temporal-4-R*G_Supp_Motor_Area-3-L	0.070194	0.012807	0.928176	0.014528	-14802.9	5.2526e-09	inter	Bonferroni
S_Sup_Temporal-4-R*G_Supp_Motor_Area-3-R	0.061721	0.012586	0.93666	0.014425	-14807	1.2893e-07	R	Bonferroni
G_Temporal_Mid-3-L*G_Temporal_Mid-3-R	0.112945	0.013328	0.886143	0.014569	-14786.8	0	inter	Bonferroni
G_Temporal_Mid-3-L*G_Temporal_Mid-4-L	0.055586	0.012756	0.943232	0.014623	-14816.1	5.8354e-06	L	Bonferroni
G_Temporal_Mid-3-L*G_Temporal_Mid-4-R	0.061132	0.01273	0.937433	0.014549	-14810	4.2292e-07	inter	Bonferroni
G_Temporal_Mid-3-L*G_Supp_Motor_Area-2-L	0.095186	0.013243	0.904183	0.014662	-14803.4	3.4028e-14	L	Bonferroni
G_Temporal_Mid-3-L*G_Supp_Motor_Area-2-R	0.04981	0.012694	0.948999	0.014626	-14818.1	4.1951e-05	inter	Bonferroni
G_Temporal_Mid-3-L*G_Supp_Motor_Area-3-L	0.059128	0.012716	0.939525	0.014556	-14812.2	1.0612e-06	L	Bonferroni
G_Temporal_Mid-3-L*G_Supp_Motor_Area-3-R	0.067397	0.012966	0.931911	0.014689	-14818.2	7.07e-08	inter	Bonferroni
G_Temporal_Mid-3-R*G_Temporal_Mid-4-L	0.039383	0.012311	0.960943	0.014415	-14844.1	0.00056225	inter	Nominally significant
G_Temporal_Mid-3-R*G_Temporal_Mid-4-R	0.071436	0.012838	0.92753	0.014545	-14811.1	4.5297e-09	R	Bonferroni
G_Temporal_Mid-3-R*G_Supp_Motor_Area-2-L	0.062215	0.012691	0.936359	0.014507	-14809.6	1.6983e-07	inter	Bonferroni
G_Temporal_Mid-3-R*G_Supp_Motor_Area-2-R	0.081048	0.012975	0.917753	0.014568	-14803.5	2.8151e-11	R	Bonferroni
G_Temporal_Mid-3-R*G_Supp_Motor_Area-3-L	0.034994	0.012362	0.96352	0.014491	-14818.4	0.0023514	inter	Nominally significant
G_Temporal_Mid-3-R*G_Supp_Motor_Area-3-R	0.070424	0.01281	0.928048	0.014528	-14804.3	5.2517e-09	R	Bonferroni
G_Temporal_Mid-4-L*G_Temporal_Mid-4-R	0.074	0.012745	0.925262	0.014446	-14814.2	2.0698e-10	inter	Bonferroni
G_Temporal_Mid-4-L*G_Supp_Motor_Area-2-L	0.055487	0.012695	0.943272	0.014574	-14815.2	4.7378e-06	L	Bonferroni
G_Temporal_Mid-4-L*G_Supp_Motor_Area-2-R	0.023999	0.011964	0.974542	0.014268	-14821.2	0.021055	inter	Nominally significant
G_Temporal_Mid-4-L*G_Supp_Motor_Area-3-L	0.05881	0.012611	0.940036	0.014474	-14815.1	7.4059e-07	L	Bonferroni
G_Temporal_Mid-4-L*G_Supp_Motor_Area-3-R	0.05674	0.012345	0.941809	0.014273	-14811.6	3.5061e-07	inter	Bonferroni
G_Temporal_Mid-4-R*G_Supp_Motor_Area-2-L	0.057442	0.012562	0.941248	0.014446	-14813.4	9.9422e-07	inter	Bonferroni
G_Temporal_Mid-4-R*G_Supp_Motor_Area-2-R	0.044224	0.012313	0.954455	0.014365	-14818.1	0.00010637	R	Nominally significant
G_Temporal_Mid-4-R*G_Supp_Motor_Area-3-L	0.047777	0.012612	0.951266	0.014578	-14822.3	6.5728e-05	inter	Nominally significant
G_Temporal_Mid-4-R*G_Supp_Motor_Area-3-R	0.044346	0.012353	0.954412	0.014396	-14819.2	0.00010941	R	Nominally significant
G_Supp_Motor_Area-2-L*G_Supp_Motor_Area-2-R	0.080426	0.012863	0.918491	0.014482	-14805.6	1.9307e-11	inter	Bonferroni
G_Supp_Motor_Area-2-L*G_Supp_Motor_Area-3-L	0.095159	0.01305	0.904276	0.014504	-14804.4	3.7748e-15	L	Bonferroni
G_Supp_Motor_Area-2-L*G_Supp_Motor_Area-3-R	0.089717	0.012964	0.90922	0.01448	-14800.5	9.72e-14	inter	Bonferroni
G_Supp_Motor_Area-2-R*G_Supp_Motor_Area-3-L	0.067898	0.012557	0.930525	0.014343	-14804.8	3.4634e-09	inter	Bonferroni
G_Supp_Motor_Area-2-R*G_Supp_Motor_Area-3-R	0.063577	0.012662	0.935139	0.014471	-14811.1	7.2848e-08	R	Bonferroni
G_Supp_Motor_Area-3-L*G_Supp_Motor_Area-3-R	0.064866	0.012559	0.933838	0.014375	-14810.4	2.2562e-08	inter	Bonferroni
G_Frontal_Sup-2*S_Inf_Frontal-2	0.045218	0.012292	0.953938	0.01434	-14824.9	5.7604e-05	edge HD	Bonferroni
G_Frontal_Sup-2*G_Frontal_Inf_Tri-1	0.044247	0.012341	0.954013	0.014385	-14811.9	0.00011892	edge HD	Nominally significant
G_Frontal_Sup-2*G_Frontal_Inf_Orb-1	0.023345	0.011956	0.975246	0.014268	-14822.1	0.024106	edge HD	Nominally significant
G_Frontal_Sup-2*S_Precentral-4	0.033312	0.012157	0.966087	0.014342	-14831.9	0.0025368	edge HD	Nominally significant
G_Frontal_Sup-2*G_SupraMarginal-7	0.058776	0.012605	0.940238	0.01447	-14817.7	7.0774e-07	edge HD	Bonferroni
G_Frontal_Sup-2*G_Angular-2	0.009824	0.011446	0.989345	0.013985	-14832.4	0.19102	edge HD	Non-significant
G_Frontal_Sup-2*G_Insula-anterior-2	0.014041	0.011302	0.983995	0.013823	-14815.2	0.095351	edge HD	Non-significant
G_Frontal_Sup-2*G_Insula-anterior-3	0.018223	0.011722	0.980207	0.014125	-14820.5	0.056237	edge HD	Non-significant
G_Frontal_Sup-2*G_Temporal_Sup-4	0.030656	0.011896	0.968066	0.014151	-14822.5	0.0036263	edge HD	Nominally significant
G_Frontal_Sup-2*S_Sup_Temporal-1	0.017302	0.011767	0.981534	0.014173	-14826.7	0.068099	edge HD	Non-significant
G_Frontal_Sup-2*S_Sup_Temporal-2	0.027945	0.012077	0.97076	0.014324	-14822.9	0.0094482	edge HD	Nominally significant
G_Frontal_Sup-2*S_Sup_Temporal-3	0.047438	0.012499	0.952176	0.014491	-14830.9	5.219e-05	edge HD	Bonferroni
G_Frontal_Sup-2*S_Sup_Temporal-4	0.038927	0.011997	0.96012	0.014157	-14825.2	0.00027606	edge HD	Nominally significant
G_Frontal_Sup-2*G_Temporal_Mid-3	0.026677	0.012171	0.972228	0.014414	-14826.1	0.014686	edge HD	Nominally significant
G_Frontal_Sup-2*G_Temporal_Mid-4	1e-06	0.011772	0.999461	0.014347	-14837.2	0.5	edge HD	Non-significant
G_Frontal_Sup-2*G_Supp_Motor_Area-2	0.031358	0.012207	0.967321	0.014399	-14821.7	0.0050732	edge HD	Nominally significant
G_Frontal_Sup-2*G_Supp_Motor_Area-3	0.05657	0.012463	0.943071	0.014377	-14827.9	1.0259e-06	edge HD	Bonferroni
S_Inf_Frontal-2*G_Frontal_Inf_Tri-1	0.037176	0.012278	0.962123	0.014405	-14829.5	0.00096959	edge HD	Nominally significant
S_Inf_Frontal-2*G_Frontal_Inf_Orb-1	0.018823	0.011906	0.98006	0.014272	-14827.1	0.05633	edge HD	Non-significant
S_Inf_Frontal-2*S_Precentral-4	0.01532	0.011494	0.983461	0.01397	-14826.1	0.084329	edge HD	Non-significant
S_Inf_Frontal-2*G_SupraMarginal-7	0.031669	0.012042	0.967184	0.014261	-14824.2	0.0033752	edge HD	Nominally significant
S_Inf_Frontal-2*G_Angular-2	0.028991	0.011345	0.97013	0.013723	-14828.8	0.0022469	edge HD	Nominally significant
S_Inf_Frontal-2*G_Insula-anterior-2	0.011706	0.011264	0.98669	0.013816	-14820.8	0.13699	edge HD	Non-significant
S_Inf_Frontal-2*G_Insula-anterior-3	0.017139	0.011728	0.981742	0.014143	-14827.4	0.068574	edge HD	Non-significant
S_Inf_Frontal-2*G_Temporal_Sup-4	1e-06	0.011494	0.9982	0.014073	-14819	0.5	edge HD	Non-significant
S_Inf_Frontal-2*S_Sup_Temporal-1	0.018664	0.011858	0.980886	0.014237	-14837.1	0.055705	edge HD	Non-significant
S_Inf_Frontal-2*S_Sup_Temporal-2	0.023004	0.011822	0.975479	0.014161	-14820.5	0.022353	edge HD	Nominally significant
S_Inf_Frontal-2*S_Sup_Temporal-3	0.040298	0.012151	0.958694	0.01427	-14824	0.00025596	edge HD	Nominally significant
S_Inf_Frontal-2*S_Sup_Temporal-4	0.015617	0.011962	0.983871	0.014351	-14836.6	0.09911	edge HD	Non-significant
S_Inf_Frontal-2*G_Temporal_Mid-3	0.008325	0.011227	0.989893	0.013818	-14818.4	0.2201	edge HD	Non-significant
S_Inf_Frontal-2*G_Temporal_Mid-4	0.025398	0.012115	0.973953	0.014382	-14833	0.018292	edge HD	Nominally significant
S_Inf_Frontal-2*G_Supp_Motor_Area-2	0.030994	0.011934	0.967875	0.014179	-14824.6	0.0034086	edge HD	Nominally significant
S_Inf_Frontal-2*G_Supp_Motor_Area-3	0.045841	0.012164	0.953271	0.014229	-14824	3.33e-05	edge HD	Bonferroni
G_Frontal_Inf_Tri-1*G_Frontal_Inf_Orb-1	0.030932	0.012265	0.968078	0.014451	-14826.7	0.0060627	edge HD	Nominally significant
G_Frontal_Inf_Tri-1*S_Precentral-4	0.021619	0.012007	0.977634	0.014329	-14832.2	0.035106	edge HD	Nominally significant
G_Frontal_Inf_Tri-1*G_SupraMarginal-7	0.051566	0.012483	0.947503	0.014437	-14821.4	9.631e-06	edge HD	Bonferroni
G_Frontal_Inf_Tri-1*G_Angular-2	0.044163	0.012085	0.9545	0.014178	-14817.9	4.6759e-05	edge HD	Bonferroni
G_Frontal_Inf_Tri-1*G_Insula-anterior-2	0.001548	0.010985	0.997019	0.01369	-14823.8	0.44241	edge HD	Non-significant
G_Frontal_Inf_Tri-1*G_Insula-anterior-3	0.037212	0.012104	0.961822	0.01426	-14825.5	0.00064569	edge HD	Nominally significant
G_Frontal_Inf_Tri-1*G_Temporal_Sup-4	0.04149	0.012332	0.957047	0.014405	-14816.9	0.00030318	edge HD	Nominally significant
G_Frontal_Inf_Tri-1*S_Sup_Temporal-1	0.011402	0.011684	0.988241	0.014165	-14839.3	0.16447	edge HD	Non-significant
G_Frontal_Inf_Tri-1*S_Sup_Temporal-2	0.036337	0.012163	0.962638	0.014316	-14824.9	0.00097189	edge HD	Nominally significant
G_Frontal_Inf_Tri-1*S_Sup_Temporal-3	0.02456	0.011893	0.974204	0.014206	-14824.4	0.016914	edge HD	Nominally significant
G_Frontal_Inf_Tri-1*S_Sup_Temporal-4	0.043573	0.012306	0.955733	0.014367	-14827.7	0.00011875	edge HD	Nominally significant
G_Frontal_Inf_Tri-1*G_Temporal_Mid-3	0.019154	0.011956	0.979137	0.014307	-14818.3	0.054993	edge HD	Non-significant
G_Frontal_Inf_Tri-1*G_Temporal_Mid-4	0.010174	0.011767	0.988055	0.014238	-14818.4	0.19653	edge HD	Non-significant
G_Frontal_Inf_Tri-1*G_Supp_Motor_Area-2	0.037219	0.012277	0.961253	0.0144	-14817.1	0.0010253	edge HD	Nominally significant
G_Frontal_Inf_Tri-1*G_Supp_Motor_Area-3	0.046756	0.012452	0.952339	0.014457	-14823.5	6.4278e-05	edge HD	Nominally significant
G_Frontal_Inf_Orb-1*S_Precentral-4	0.042305	0.012346	0.956771	0.014411	-14824.6	0.00022961	edge HD	Nominally significant
G_Frontal_Inf_Orb-1*G_SupraMarginal-7	0.020976	0.011861	0.977594	0.014213	-14822.2	0.03672	edge HD	Nominally significant
G_Frontal_Inf_Orb-1*G_Angular-2	0.003993	0.01153	0.995235	0.01411	-14833.6	0.36621	edge HD	Non-significant
G_Frontal_Inf_Orb-1*G_Insula-anterior-2	0.000468	0.010964	0.998011	0.013683	-14822.6	0.48255	edge HD	Non-significant
G_Frontal_Inf_Orb-1*G_Insula-anterior-3	0.027808	0.011913	0.970478	0.014189	-14816.7	0.0078707	edge HD	Nominally significant
G_Frontal_Inf_Orb-1*G_Temporal_Sup-4	0.0311	0.012167	0.967343	0.014367	-14818.3	0.0047747	edge HD	Nominally significant
G_Frontal_Inf_Orb-1*S_Sup_Temporal-1	0.02089	0.011657	0.977578	0.014047	-14820.7	0.03143	edge HD	Nominally significant
G_Frontal_Inf_Orb-1*S_Sup_Temporal-2	0.011501	0.012005	0.987349	0.014423	-14827.5	0.17768	edge HD	Non-significant
G_Frontal_Inf_Orb-1*S_Sup_Temporal-3	0.034832	0.012294	0.963566	0.014436	-14816.7	0.0021634	edge HD	Nominally significant
G_Frontal_Inf_Orb-1*S_Sup_Temporal-4	0.035367	0.01197	0.963591	0.014168	-14824.9	0.00096895	edge HD	Nominally significant
G_Frontal_Inf_Orb-1*G_Temporal_Mid-3	0.03363	0.012085	0.965246	0.014278	-14824.1	0.0020248	edge HD	Nominally significant
G_Frontal_Inf_Orb-1*G_Temporal_Mid-4	0.000861	0.011647	0.997804	0.014232	-14825.3	0.47159	edge HD	Non-significant
G_Frontal_Inf_Orb-1*G_Supp_Motor_Area-2	0.02319	0.011921	0.975274	0.01424	-14820.2	0.024226	edge HD	Nominally significant
G_Frontal_Inf_Orb-1*G_Supp_Motor_Area-3	0.026292	0.012052	0.972561	0.01432	-14825.4	0.013859	edge HD	Nominally significant
S_Precentral-4*G_SupraMarginal-7	0.070067	0.012535	0.929356	0.01431	-14818.6	1.0466e-09	edge HD	Bonferroni
S_Precentral-4*G_Angular-2	0.021227	0.011462	0.976611	0.013883	-14811.2	0.02409	edge HD	Nominally significant
S_Precentral-4*G_Insula-anterior-2	0.013673	0.011481	0.984611	0.013972	-14818.9	0.10838	edge HD	Non-significant
S_Precentral-4*G_Insula-anterior-3	0.044264	0.01235	0.954757	0.014396	-14823.2	0.00011156	edge HD	Nominally significant
S_Precentral-4*G_Temporal_Sup-4	0.042428	0.01221	0.956613	0.014298	-14824.1	0.00014671	edge HD	Nominally significant
S_Precentral-4*S_Sup_Temporal-1	0.022164	0.011821	0.976421	0.014169	-14822.2	0.027341	edge HD	Nominally significant
S_Precentral-4*S_Sup_Temporal-2	0.025353	0.011903	0.973461	0.014207	-14825	0.014336	edge HD	Nominally significant
S_Precentral-4*S_Sup_Temporal-3	0.030182	0.011963	0.968548	0.01421	-14822.7	0.0047446	edge HD	Nominally significant
S_Precentral-4*S_Sup_Temporal-4	0.060562	0.012713	0.938201	0.014541	-14813.2	5.3685e-07	edge HD	Bonferroni
S_Precentral-4*G_Temporal_Mid-3	0.01632	0.011861	0.982916	0.014261	-14832.7	0.083638	edge HD	Non-significant
S_Precentral-4*G_Temporal_Mid-4	0.04993	0.012299	0.949856	0.014305	-14832.6	9.4856e-06	edge HD	Bonferroni
S_Precentral-4*G_Supp_Motor_Area-2	0.037442	0.012392	0.960858	0.014492	-14814.5	0.0012735	edge HD	Nominally significant
S_Precentral-4*G_Supp_Motor_Area-3	0.04267	0.01237	0.956705	0.014429	-14829	0.0002327	edge HD	Nominally significant
G_SupraMarginal-7*G_Angular-2	0.037269	0.01226	0.962285	0.01439	-14833.2	0.00095806	edge HD	Nominally significant
G_SupraMarginal-7*G_Insula-anterior-2	0.010677	0.011193	0.988091	0.013771	-14826.4	0.1569	edge HD	Non-significant
G_SupraMarginal-7*G_Insula-anterior-3	0.042081	0.012192	0.955959	0.014283	-14809.3	0.00016889	edge HD	Nominally significant
G_SupraMarginal-7*G_Temporal_Sup-4	0.032078	0.012179	0.967146	0.014371	-14829.6	0.0039131	edge HD	Nominally significant
G_SupraMarginal-7*S_Sup_Temporal-1	0.036334	0.012233	0.962668	0.014374	-14825.3	0.0011073	edge HD	Nominally significant
G_SupraMarginal-7*S_Sup_Temporal-2	0.034534	0.012284	0.964889	0.014435	-14832	0.0022358	edge HD	Nominally significant
G_SupraMarginal-7*S_Sup_Temporal-3	0.055486	0.012602	0.943221	0.014497	-14814.5	2.7341e-06	edge HD	Bonferroni
G_SupraMarginal-7*S_Sup_Temporal-4	0.012554	0.011667	0.986363	0.014137	-14828.4	0.14009	edge HD	Non-significant
G_SupraMarginal-7*G_Temporal_Mid-3	0.028861	0.011927	0.969724	0.014193	-14820.9	0.006171	edge HD	Nominally significant
G_SupraMarginal-7*G_Temporal_Mid-4	0.007476	0.011605	0.991574	0.014135	-14830.8	0.26132	edge HD	Non-significant
G_SupraMarginal-7*G_Supp_Motor_Area-2	0.063152	0.012581	0.935942	0.01441	-14816.9	5.0526e-08	edge HD	Bonferroni
G_SupraMarginal-7*G_Supp_Motor_Area-3	0.054839	0.01243	0.944407	0.014364	-14822.7	1.9525e-06	edge HD	Bonferroni
G_Angular-2*G_Insula-anterior-2	0.020406	0.01138	0.978362	0.013829	-14825.2	0.027296	edge HD	Nominally significant
G_Angular-2*G_Insula-anterior-3	0.021549	0.011744	0.977505	0.014115	-14829.3	0.029553	edge HD	Nominally significant
G_Angular-2*G_Temporal_Sup-4	0.013417	0.011251	0.984988	0.01379	-14820.7	0.10371	edge HD	Non-significant
G_Angular-2*S_Sup_Temporal-1	0.006784	0.011745	0.991752	0.014254	-14823.2	0.28658	edge HD	Non-significant
G_Angular-2*S_Sup_Temporal-2	0.040181	0.012351	0.958036	0.014431	-14812.5	0.00045476	edge HD	Nominally significant
G_Angular-2*S_Sup_Temporal-3	0.056141	0.012526	0.942875	0.014429	-14818.8	1.4378e-06	edge HD	Bonferroni
G_Angular-2*S_Sup_Temporal-4	0.031643	0.011756	0.96744	0.01403	-14827.7	0.0019387	edge HD	Nominally significant
G_Angular-2*G_Temporal_Mid-3	0.007591	0.011554	0.991656	0.014094	-14833.7	0.25578	edge HD	Non-significant
G_Angular-2*G_Temporal_Mid-4	0.058115	0.012512	0.940644	0.014398	-14814.1	5.6908e-07	edge HD	Bonferroni
G_Angular-2*G_Supp_Motor_Area-2	0.028107	0.011803	0.970878	0.0141	-14827	0.0062681	edge HD	Nominally significant
G_Angular-2*G_Supp_Motor_Area-3	0.022995	0.011626	0.975763	0.014003	-14824.6	0.018957	edge HD	Nominally significant
G_Insula-anterior-2*G_Insula-anterior-3	0.014194	0.011281	0.984513	0.013808	-14825.1	0.091741	edge HD	Non-significant
G_Insula-anterior-2*G_Temporal_Sup-4	0.019448	0.011385	0.979	0.01384	-14820.6	0.033393	edge HD	Nominally significant
G_Insula-anterior-2*S_Sup_Temporal-1	0.013431	0.011545	0.984706	0.014026	-14816.7	0.11572	edge HD	Non-significant
G_Insula-anterior-2*S_Sup_Temporal-2	0.025401	0.011602	0.972984	0.01396	-14818.6	0.0094695	edge HD	Nominally significant
G_Insula-anterior-2*S_Sup_Temporal-3	0.008504	0.011174	0.989845	0.013774	-14820.3	0.21274	edge HD	Non-significant
G_Insula-anterior-2*S_Sup_Temporal-4	0.017136	0.011402	0.981725	0.013878	-14827.1	0.055453	edge HD	Non-significant
G_Insula-anterior-2*G_Temporal_Mid-3	1e-06	0.010941	0.998876	0.013646	-14828.7	0.5	edge HD	Non-significant
G_Insula-anterior-2*G_Temporal_Mid-4	0.022138	0.011826	0.976872	0.014175	-14828.5	0.026761	edge HD	Nominally significant
G_Insula-anterior-2*G_Supp_Motor_Area-2	0.019548	0.011516	0.979041	0.013947	-14822.7	0.036537	edge HD	Nominally significant
G_Insula-anterior-2*G_Supp_Motor_Area-3	0.031296	0.011773	0.967401	0.014044	-14822	0.0022217	edge HD	Nominally significant
G_Insula-anterior-3*G_Temporal_Sup-4	0.006258	0.011437	0.992515	0.01401	-14826.8	0.29123	edge HD	Non-significant
G_Insula-anterior-3*S_Sup_Temporal-1	0.003674	0.011731	0.994888	0.014273	-14823.7	0.38113	edge HD	Non-significant
G_Insula-anterior-3*S_Sup_Temporal-2	0.032138	0.011953	0.966583	0.014184	-14822.1	0.0023899	edge HD	Nominally significant
G_Insula-anterior-3*S_Sup_Temporal-3	0.043806	0.012348	0.954795	0.014397	-14817.1	0.00013769	edge HD	Nominally significant
G_Insula-anterior-3*S_Sup_Temporal-4	0.033034	0.012004	0.965553	0.014216	-14820	0.0020189	edge HD	Nominally significant
G_Insula-anterior-3*G_Temporal_Mid-3	0.031195	0.012188	0.967333	0.014383	-14819.5	0.0050314	edge HD	Nominally significant
G_Insula-anterior-3*G_Temporal_Mid-4	0.011645	0.011578	0.986348	0.014069	-14814.8	0.15429	edge HD	Non-significant
G_Insula-anterior-3*G_Supp_Motor_Area-2	0.040375	0.012234	0.958425	0.014336	-14821.1	0.00033403	edge HD	Nominally significant
G_Insula-anterior-3*G_Supp_Motor_Area-3	0.048809	0.012462	0.950276	0.014446	-14822.6	2.8157e-05	edge HD	Bonferroni
G_Temporal_Sup-4*S_Sup_Temporal-1	0.014999	0.011792	0.98404	0.014216	-14830	0.10149	edge HD	Non-significant
G_Temporal_Sup-4*S_Sup_Temporal-2	0.035851	0.012306	0.962676	0.014437	-14818.3	0.001594	edge HD	Nominally significant
G_Temporal_Sup-4*S_Sup_Temporal-3	0.041148	0.012298	0.95732	0.01438	-14815.9	0.00033203	edge HD	Nominally significant
G_Temporal_Sup-4*S_Sup_Temporal-4	0.024693	0.011821	0.974003	0.014146	-14823.4	0.015669	edge HD	Nominally significant
G_Temporal_Sup-4*G_Temporal_Mid-3	0.023601	0.011881	0.974716	0.014203	-14817.9	0.021611	edge HD	Nominally significant
G_Temporal_Sup-4*G_Temporal_Mid-4	0.032106	0.012111	0.966373	0.014312	-14818.6	0.0034842	edge HD	Nominally significant
G_Temporal_Sup-4*G_Supp_Motor_Area-2	0.029458	0.011809	0.969059	0.01409	-14819.7	0.0041778	edge HD	Nominally significant
G_Temporal_Sup-4*G_Supp_Motor_Area-3	0.027936	0.012018	0.97083	0.014276	-14823.8	0.0088592	edge HD	Nominally significant
S_Sup_Temporal-1*S_Sup_Temporal-2	0.01046	0.011819	0.987724	0.014278	-14817.7	0.19253	edge HD	Non-significant
S_Sup_Temporal-1*S_Sup_Temporal-3	0.009835	0.011617	0.988685	0.014121	-14822.8	0.19813	edge HD	Non-significant
S_Sup_Temporal-1*S_Sup_Temporal-4	0.007109	0.011651	0.991678	0.014175	-14826.9	0.27317	edge HD	Non-significant
S_Sup_Temporal-1*G_Temporal_Mid-3	0.020714	0.011974	0.978268	0.01431	-14828.3	0.041096	edge HD	Nominally significant
S_Sup_Temporal-1*G_Temporal_Mid-4	0.003002	0.011705	0.995765	0.014259	-14826.8	0.40201	edge HD	Non-significant
S_Sup_Temporal-1*G_Supp_Motor_Area-2	0.019437	0.011893	0.979091	0.014253	-14821.8	0.050369	edge HD	Non-significant
S_Sup_Temporal-1*G_Supp_Motor_Area-3	0.007153	0.011619	0.991526	0.014149	-14825.3	0.27116	edge HD	Non-significant
S_Sup_Temporal-2*S_Sup_Temporal-3	0.039349	0.012198	0.959676	0.014317	-14824.8	0.00035845	edge HD	Nominally significant
S_Sup_Temporal-2*S_Sup_Temporal-4	0.039046	0.012136	0.960138	0.01427	-14827.2	0.00036631	edge HD	Nominally significant
S_Sup_Temporal-2*G_Temporal_Mid-3	0.018587	0.011947	0.97995	0.014306	-14822	0.059853	edge HD	Non-significant
S_Sup_Temporal-2*G_Temporal_Mid-4	0.013517	0.011918	0.985064	0.014331	-14823.3	0.13302	edge HD	Non-significant
S_Sup_Temporal-2*G_Supp_Motor_Area-2	0.037883	0.011844	0.96144	0.014044	-14829.6	0.00027557	edge HD	Nominally significant
S_Sup_Temporal-2*G_Supp_Motor_Area-3	0.013401	0.011469	0.985193	0.013967	-14823.5	0.11358	edge HD	Non-significant
S_Sup_Temporal-3*S_Sup_Temporal-4	0.049064	0.012457	0.950123	0.014439	-14824	2.6615e-05	edge HD	Bonferroni
S_Sup_Temporal-3*G_Temporal_Mid-3	0.035304	0.012342	0.962852	0.01447	-14813	0.0019759	edge HD	Nominally significant
S_Sup_Temporal-3*G_Temporal_Mid-4	0.018938	0.012008	0.979915	0.014354	-14826.7	0.058923	edge HD	Non-significant
S_Sup_Temporal-3*G_Supp_Motor_Area-2	0.021516	0.011706	0.977759	0.014085	-14832.5	0.027929	edge HD	Nominally significant
S_Sup_Temporal-3*G_Supp_Motor_Area-3	0.023944	0.011883	0.975295	0.014206	-14831.6	0.019936	edge HD	Nominally significant
S_Sup_Temporal-4*G_Temporal_Mid-3	0.02276	0.011758	0.975723	0.014112	-14820.6	0.022097	edge HD	Nominally significant
S_Sup_Temporal-4*G_Temporal_Mid-4	0.016582	0.011744	0.982239	0.014161	-14826.5	0.075906	edge HD	Non-significant
S_Sup_Temporal-4*G_Supp_Motor_Area-2	0.02222	0.01204	0.977048	0.014351	-14832.3	0.03288	edge HD	Nominally significant
S_Sup_Temporal-4*G_Supp_Motor_Area-3	0.061765	0.012633	0.9374	0.014466	-14818.6	1.8151e-07	edge HD	Bonferroni
G_Temporal_Mid-3*G_Temporal_Mid-4	0.012281	0.011907	0.986738	0.014336	-14830	0.15623	edge HD	Non-significant
G_Temporal_Mid-3*G_Supp_Motor_Area-2	0.037023	0.012136	0.961646	0.014286	-14820.1	0.00079849	edge HD	Nominally significant
G_Temporal_Mid-3*G_Supp_Motor_Area-3	0.035608	0.01201	0.963083	0.014197	-14820.8	0.00096341	edge HD	Nominally significant
G_Temporal_Mid-4*G_Supp_Motor_Area-2	0.021121	0.011981	0.97791	0.014312	-14829	0.039219	edge HD	Nominally significant
G_Temporal_Mid-4*G_Supp_Motor_Area-3	0.042109	0.012344	0.957835	0.014415	-14837.6	0.00025253	edge HD	Nominally significant
G_Supp_Motor_Area-2*G_Supp_Motor_Area-3	0.046037	0.01239	0.952989	0.014412	-14822.7	7.5816e-05	edge HD	Nominally significant

## Sheet: 2 - genomic loci langnet
Supplementary Data 2
An overview of all 14 loci discovered in a multivariate GWAS of the language network
GenomicLocus	uniqID	rsID	chr	pos	P	start	end	nSNPs	nGWASSNPs	nIndSigSNPs	IndSigSNPs	nLeadSNPs	LeadSNPs
1	2:58029645:A:C	rs2717066	2	58029645	1.72869367897e-13	57942987	58484172	315	280	4	rs2717066;rs6545677;rs4672228;rs13016665	1	rs2717066
2	3:17415705:C:T	rs17273020	3	17415705	2.37222847325e-08	17275923	17747914	22	14	1	rs17273020	1	rs17273020
3	3:89521693:C:T	rs35124509	3	89521693	1.68711417621e-49	89168325	90497467	627	550	10	rs35124509;rs1979837;rs111211173;rs73154904;rs112149405;rs73153370;rs7609645;rs1512908;rs6551410;rs113141104	1	rs35124509
4	3:134976392:C:T	rs143322006	3	134976392	5.03129027567e-09	134962771	134986454	9	9	1	rs143322006	1	rs143322006
5	3:147106319:C:T	rs2279829	3	147106319	1.36968949924e-18	147095294	147268599	119	107	5	rs2279829;rs56812017;rs924762;rs4417835;rs1503729	1	rs2279829
6	4:28817206:G:T	rs2131466	4	28817206	9.95766593618e-13	28747550	28824300	31	25	1	rs2131466	1	rs2131466
7	10:96039597:C:G	rs2274224	10	96039597	1.90034406261e-17	95977011	96129098	37	35	2	rs2274224;rs816278	1	rs2274224
8	10:134309194:A:G	rs4469802	10	134309194	2.42438628927e-12	134269304	134335157	96	87	3	rs4469802;rs11596632;rs10781575	1	rs4469802
9	11:80057231:A:G	rs10897597	11	80057231	3.56845736912e-08	80044823	80072819	12	10	1	rs10897597	1	rs10897597
10	14:59071100:C:G	rs468213	14	59071100	5.48802431603e-10	59064730	59092581	21	18	1	rs468213	1	rs468213
11	17:19172196:G:T	rs4924967	17	19172196	1.11887269103e-08	18965491	19299144	40	34	1	rs4924967	1	rs4924967
12	17:44338694:A:G	rs2732687	17	44338694	1.07417443061e-10	43463493	44865498	3884	3436	3	rs55938136;rs2732687;rs28787973	2	rs55938136;rs2732687
13	18:73114340:C:T	rs7234875	18	73114340	2.17565140271e-08	73102466	73114340	8	7	1	rs7234875	1	rs7234875
14	23:1896324:A:G	rs2360257	X	1896324	3.54094363806e-08	1894350	1898375	9	7	1	rs2360257	1	rs2360257

## Sheet: 3 - mapped genes langnet
					Supplementary Data 3
					111 Mapped genes by FUMA based on multivariate GWAS results of the language network
ensg	symbol	chr	start	end	strand	type	entrezID	HUGO	pLI	ncRVIS	posMapSNPs	posMapMaxCADD	eqtlMapSNPs	eqtlMapminP	eqtlMapminQ	eqtlMapts	eqtlDirection	minGwasP	IndSigSNPs	GenomicLocus
ENSG00000271615	CTD-2026C7.1	2	57982563	57993187	1	pseudogene	NA	NA	NA	NA	22	18.94	0	NA	NA	NA	NA	9.19E-12	rs6545677;rs2717066;rs13016665;rs4672228	1
ENSG00000028116	VRK2	2	58134786	58387055	1	protein_coding	7444	VRK2	1.22e-08	-0.188348	174	24.5	26	4.9e-08	0.00089661	GTEx/v8/Brain_Substantia_nigra	NA	2.49E-11	rs2717066;rs4672228;rs6545677	1
ENSG00000251738	AC073215.1	2	58289716	58289800	-1	miRNA	NA	NA	NA	NA	5	9.955	0	NA	NA	NA	NA	1.00E-08	rs6545677	1
ENSG00000115392	FANCL	2	58386378	58468507	-1	protein_coding	55120	FANCL	2.1e-08	NA	36	19.85	21	2.64e-05	0.0225913	PsychENCODE_eQTLs:GTEx/v8/Brain_Cerebellum	NA	2.73E-10	rs6545677;rs4672228;rs2717066	1
ENSG00000273063	RP11-334G22.1	2	58468484	58468821	1	antisense	NA	NA	NA	NA	4	19.85	0	NA	NA	NA	NA	9.99E-07	rs6545677	1
ENSG00000233426	EIF3FP3	2	58478575	58479703	1	pseudogene	339799	EIF3FP3	NA	NA	4	8.624	0	NA	NA	NA	NA	1.17E-06	rs6545677;rs4672228	1
ENSG00000131374	TBC1D5	3	17198654	18486309	-1	protein_coding	9779	TBC1D5	6.52e-10	0.114586	22	16.23	0	NA	NA	NA	NA	2.37E-08	rs17273020	2
ENSG00000233133	AC104451.2	3	17747550	17747725	-1	pseudogene	NA	NA	NA	NA	2	2.541	0	NA	NA	NA	NA	6.36E-07	rs17273020	2
ENSG00000044524	EPHA3	3	89156674	89531284	1	protein_coding	2042	EPHA3	0.015686	-0.110284	311	22.3	360	5.11e-08	0.000131411	PsychENCODE_eQTLs:GTEx/v8/Brain_Cerebellum	NA	1.69E-49	rs7609645;rs6551410;rs1512908;rs113141104;rs1979837;rs35124509;rs73154904;rs73153370;rs112149405;rs111211173	3
ENSG00000240951	RP11-91A15.2	3	89637036	89637720	-1	pseudogene	NA	NA	NA	NA	5	8.084	0	NA	NA	NA	NA	3.41E-42	rs35124509;rs73154904;rs113141104;rs73153370	3
ENSG00000240309	RP11-91A15.1	3	89637864	89639247	-1	pseudogene	NA	NA	NA	NA	5	8.084	0	NA	NA	NA	NA	3.41E-42	rs35124509;rs73154904;rs113141104;rs73153370	3
ENSG00000212598	U3	3	90079434	90079644	1	snoRNA	NA	NA	NA	NA	3	7.247	0	NA	NA	NA	NA	2.38E-07	rs73153370	3
ENSG00000222490	RNU6-712P	3	90233784	90233883	1	snRNA	106481404	RNU6-712P	NA	NA	1	4.377	0	NA	NA	NA	NA	1.42E-08	rs73153370	3
ENSG00000189002	PROSP	3	90251466	90306565	-1	pseudogene	5628	PROSP	NA	NA	28	11.22	0	NA	NA	NA	NA	3.35E-10	rs73153370;rs112149405	3
ENSG00000271024	HSPE1P19	3	90310564	90310858	-1	pseudogene	106481675	HSPE1P19	NA	NA	7	10.62	0	NA	NA	NA	NA	9.06E-10	rs73153370	3
ENSG00000154928	EPHB1	3	134316643	134979309	1	protein_coding	2047	EPHB1	0.998399	-0.207344	9	17.17	0	NA	NA	NA	NA	5.03E-09	rs143322006	4
ENSG00000243620	RP11-649A16.1	3	146627472	147088443	-1	antisense	NA	NA	NA	NA	3	22	0	NA	NA	NA	NA	1.34E-10	rs2279829;rs924762;rs56812017;rs1503729	5
ENSG00000174963	ZIC4	3	147103833	147124647	-1	protein_coding	84107	ZIC4	0.0018169	-1.43407	20	22	73	2.45e-11	6.33e-09	PsychENCODE_eQTLs	NA	1.37E-18	rs2279829;rs924762;rs56812017;rs1503729;rs4417835	5
ENSG00000241202	ZIC4-AS1	3	147104754	147105240	1	antisense	100873950	ZIC4-AS1	NA	NA	12	22	0	NA	NA	NA	NA	1.37E-18	rs2279829;rs924762;rs56812017;rs1503729	5
ENSG00000152977	ZIC1	3	147111209	147228080	1	protein_coding	7545	ZIC1	0.825224	-1.66416	92	21.8	33	2.43e-05	0.00241623	PsychENCODE_eQTLs	NA	1.37E-18	rs1503729;rs2279829;rs56812017;rs924762;rs4417835	5
ENSG00000250927	MESTP3	4	28824866	28825833	-1	pseudogene	645641	MESTP3	NA	NA	9	5.881	0	NA	NA	NA	NA	9.96E-13	rs2131466	6
ENSG00000138193	PLCE1	10	95753746	96092580	1	protein_coding	51196	PLCE1	0.204556	NA	34	17.48	9	2.69e-05	0.0370075	PsychENCODE_eQTLs:GTEx/v8/Brain_Cerebellar_Hemisphere	NA	1.90E-17	rs816278;rs2274224	7
ENSG00000228553	RP11-391J2.3	10	95984917	95987045	-1	antisense	NA	NA	NA	NA	3	4.532	0	NA	NA	NA	NA	5.53E-08	rs816278	7
ENSG00000268894	PLCE1-AS1	10	96039034	96046828	-1	antisense	100128054	PLCE1-AS1	NA	NA	11	17.35	0	NA	NA	NA	NA	1.90E-17	rs2274224;rs816278	7
ENSG00000273450	RP11-76P2.4	10	96074664	96075084	-1	antisense	NA	NA	NA	NA	5	17.48	0	NA	NA	NA	NA	0.000592476	rs2274224;rs816278	7
ENSG00000173145	NOC3L	10	96075004	96122716	-1	protein_coding	64318	NOC3L	1.14e-06	1.12263	8	17.48	36	1.67e-20	9.57e-18	PsychENCODE_eQTLs:GTEx/v8/Brain_Anterior_cingulate_cortex_BA24:GTEx/v8/Brain_Cerebellar_Hemisphere:GTEx/v8/Brain_Cerebellum:GTEx/v8/Brain_Hippocampus:GTEx/v8/Brain_Hypothalamus:GTEx/v8/Brain_Nucleus_accumbens_basal_ganglia:GTEx/v8/Brain_Putamen_basal_ganglia	NA	1.90E-17	rs2274224;rs816278	7
ENSG00000119969	HELLS	10	96305547	96373662	1	protein_coding	3070	HELLS	0.999418	0.0658543	0	0	6	3.62e-06	0.000434265	PsychENCODE_eQTLs	NA	4.61E-08	rs816278	7
ENSG00000180066	C10orf91	10	134257831	134262912	1	protein_coding	170393	C10orf91	0.0743076	NA	2	9.473	0	NA	NA	NA	NA	0.000217509	rs11596632	8
ENSG00000226900	RP11-432J24.5	10	134325130	134331695	-1	lincRNA	NA	NA	NA	NA	18	5.808	17	9.67e-07	0.000129993	PsychENCODE_eQTLs	NA	2.95E-12	rs4469802	8
ENSG00000229081	LINC01165	10	134334331	134335953	-1	antisense	100128830	LINC01165	NA	NA	13	4.886	85	6.58e-16	2.64e-13	PsychENCODE_eQTLs:GTEx/v8/Brain_Anterior_cingulate_cortex_BA24:GTEx/v8/Brain_Caudate_basal_ganglia:GTEx/v8/Brain_Cerebellar_Hemisphere:GTEx/v8/Brain_Cerebellum:GTEx/v8/Brain_Cortex:GTEx/v8/Brain_Frontal_Cortex_BA9:GTEx/v8/Brain_Hippocampus:GTEx/v8/Brain_Nucleus_accumbens_basal_ganglia:GTEx/v8/Brain_Putamen_basal_ganglia	NA	2.42E-12	rs4469802;rs11596632;rs10781575	8
ENSG00000068383	INPP5A	10	134351324	134596979	1	protein_coding	3632	INPP5A	0.942238	-0.925166	0	0	52	4.96e-09	9.63e-07	PsychENCODE_eQTLs:GTEx/v8/Brain_Caudate_basal_ganglia:GTEx/v8/Brain_Nucleus_accumbens_basal_ganglia	NA	2.42E-12	rs11596632;rs4469802	8
ENSG00000254434	CTD-2555I5.1	11	80032664	80038955	-1	lincRNA	NA	NA	NA	NA	3	4.588	0	NA	NA	NA	NA	7.70E-08	rs10897597	9
ENSG00000259969	RP11-999E24.3	14	58460263	58461243	-1	sense_overlapping	NA	NA	NA	NA	0	0	4	0.000259876	0.0191427	PsychENCODE_eQTLs	NA	5.49E-10	rs468213	10
ENSG00000165617	DACT1	14	59100685	59115039	1	protein_coding	51339	DACT1	0.816598	NA	1	6.602	0	NA	NA	NA	NA	0.00635312	rs468213	10
ENSG00000265185	SNORD3B-1	17	18965225	18965807	1	lincRNA	26851	SNORD3B-1	NA	NA	1	2.259	5	3.89e-05	0.00367047	PsychENCODE_eQTLs	NA	2.28E-08	rs4924967	11
ENSG00000262074	SNORD3B-2	17	18966762	18967449	-1	lincRNA	780852	SNORD3B-2	NA	NA	1	2.259	5	1.4e-37	1.94e-34	PsychENCODE_eQTLs	NA	2.28E-08	rs4924967	11
ENSG00000263394	RP11-160E2.19	17	18994382	18995138	-1	lincRNA	NA	NA	NA	NA	0	0	2	0.000463577	0.0310549	PsychENCODE_eQTLs	NA	3.43E-08	rs4924967	11
ENSG00000262202	SNORD3D	17	19015313	19015949	-1	lincRNA	780854	SNORD3D	NA	NA	0	0	5	2.9e-13	9.18e-11	PsychENCODE_eQTLs	NA	2.28E-08	rs4924967	11
ENSG00000189152	GRAPL	17	19030782	19062489	1	protein_coding	400581	GRAPL	NA	-0.908274	0	0	5	3.6e-07	5.23e-05	PsychENCODE_eQTLs	NA	2.28E-08	rs4924967	11
ENSG00000262319	CTC-457L16.2	17	19044330	19047002	-1	antisense	NA	NA	NA	NA	0	0	3	3.78e-06	0.00045178	PsychENCODE_eQTLs	NA	2.28E-08	rs4924967	11
ENSG00000197665	AC007952.6	17	19059040	19062424	-1	protein_coding	NA	NA	NA	NA	0	0	5	0.000149061	0.0119032	PsychENCODE_eQTLs	NA	2.28E-08	rs4924967	11
ENSG00000263934	SNORD3A	17	19091329	19092027	1	lincRNA	780851	SNORD3A	NA	NA	1	5.03	0	NA	NA	NA	NA	NA	rs4924967	11
ENSG00000264940	SNORD3C	17	19092978	19093558	-1	lincRNA	780853	SNORD3C	NA	NA	1	5.03	0	NA	NA	NA	NA	NA	rs4924967	11
ENSG00000072134	EPN2	17	19118928	19240028	1	protein_coding	22905	EPN2	0.177427	-1.23699	26	15.38	0	NA	NA	NA	NA	1.12E-08	rs4924967	11
ENSG00000235397	EPN2-AS1	17	19199909	19209574	-1	antisense	100874018	EPN2-AS1	NA	NA	10	3.938	0	NA	NA	NA	NA	1.68E-08	rs4924967	11
ENSG00000265263	RP11-135L13.4	17	19237621	19239440	-1	antisense	NA	NA	NA	NA	5	2.331	0	NA	NA	NA	NA	3.74E-08	rs4924967	11
ENSG00000108641	B9D1	17	19240867	19281495	-1	protein_coding	27077	B9D1	0.11914	-0.312975	10	10.44	33	1.25e-06	0.000164624	PsychENCODE_eQTLs:GTEx/v8/Brain_Cerebellum	NA	1.12E-08	rs4924967	11
ENSG00000221540	MIR1180	17	19247819	19247887	-1	miRNA	100302256	MIR1180	NA	NA	7	4.334	0	NA	NA	NA	NA	3.74E-08	rs4924967	11
ENSG00000166484	MAPK7	17	19281034	19286857	1	protein_coding	5598	MAPK7	0.232914	-0.294429	5	10.44	0	NA	NA	NA	NA	1.30E-05	rs4924967	11
ENSG00000166482	MFAP4	17	19286755	19290553	-1	protein_coding	4239	MFAP4	0.559557	-0.283359	8	13.36	0	NA	NA	NA	NA	1.30E-05	rs4924967	11
ENSG00000128482	RNF112	17	19314438	19320589	1	protein_coding	7732	RNF112	0.00365674	0.565624	0	0	11	3.84e-06	5.39e-05	GTEx/v8/Brain_Cerebellar_Hemisphere:GTEx/v8/Brain_Cerebellum	NA	2.28E-08	rs4924967	11
ENSG00000227078	AC004448.2	17	19322348	19327670	1	lincRNA	NA	NA	NA	NA	0	0	2	1.02e-05	0.00111339	PsychENCODE_eQTLs	NA	2.28E-08	rs4924967	11
ENSG00000189343	RPS2P46	17	19349246	19350169	-1	pseudogene	125208	RPS2P46	NA	NA	0	0	3	4.64e-07	7.03e-24	GTEx/v8/Brain_Cerebellum	NA	2.28E-08	rs4924967	11
ENSG00000264785	RP11-311F12.2	17	19640995	19641855	1	antisense	NA	NA	NA	NA	0	0	3	0.000124126	0.0101596	PsychENCODE_eQTLs	NA	2.28E-08	rs4924967	11
ENSG00000136448	NMT1	17	43128978	43186384	1	protein_coding	4836	NMT1	0.998501	0.0324477	0	0	1801	9.33e-06	2.39e-07	GTEx/v8/Brain_Cerebellar_Hemisphere:GTEx/v8/Brain_Cerebellum	NA	2.02E-10	rs2732687;rs55938136	12
ENSG00000267121	CTD-2020K17.1	17	43268298	43299589	-1	antisense	339192	LOC339192	NA	NA	0	0	2666	6.12e-11	4.5e-07	GTEx/v8/Brain_Cerebellar_Hemisphere:GTEx/v8/Brain_Cerebellum	NA	2.02E-10	rs2732687;rs55938136	12
ENSG00000184922	FMNL1	17	43298811	43324687	1	protein_coding	752	FMNL1	0.999687	NA	0	0	2712	1.02e-24	7.89e-19	GTEx/v8/Brain_Cerebellar_Hemisphere:GTEx/v8/Brain_Cerebellum	NA	2.02E-10	rs2732687;rs55938136;rs28787973	12
ENSG00000233175	CTD-2020K17.3	17	43315395	43319101	-1	antisense	107985040	LOC107985040	NA	NA	0	0	20	9.95e-05	2.69e-16	GTEx/v8/Brain_Cerebellum	NA	4.96E-09	rs2732687	12
ENSG00000006062	MAP3K14	17	43340488	43394414	-1	processed_transcript	9020	MAP3K14	NA	NA	0	0	11	8.54e-05	0.00353334	GTEx/v8/Brain_Cerebellum	NA	1.52E-09	rs2732687;rs28787973	12
ENSG00000159314	ARHGAP27	17	43471275	43511787	-1	protein_coding	201176	ARHGAP27	0.00125584	-0.761628	86	18.95	2855	4.59e-19	7.23e-14	GTEx/v8/Brain_Caudate_basal_ganglia:GTEx/v8/Brain_Cerebellar_Hemisphere:GTEx/v8/Brain_Cerebellum:GTEx/v8/Brain_Cortex:GTEx/v8/Brain_Nucleus_accumbens_basal_ganglia:GTEx/v8/Brain_Putamen_basal_ganglia	NA	2.02E-10	rs2732687;rs55938136;rs28787973	12
ENSG00000267344	CTB-39G8.3	17	43474298	43474843	1	antisense	NA	NA	NA	NA	10	14.83	0	NA	NA	NA	NA	1.36E-08	rs2732687	12
ENSG00000264038	AC091132.2	17	43494179	43494272	-1	miRNA	NA	NA	NA	NA	45	12.37	0	NA	NA	NA	NA	6.39E-09	rs2732687	12
ENSG00000225190	PLEKHM1	17	43513266	43568115	-1	protein_coding	9842	PLEKHM1	0.840543	-0.663068	139	18.95	2883	1.98e-42	8.8e-35	PsychENCODE_eQTLs:GTEx/v8/Brain_Amygdala:GTEx/v8/Brain_Anterior_cingulate_cortex_BA24:GTEx/v8/Brain_Caudate_basal_ganglia:GTEx/v8/Brain_Cerebellar_Hemisphere:GTEx/v8/Brain_Cerebellum:GTEx/v8/Brain_Cortex:GTEx/v8/Brain_Frontal_Cortex_BA9:GTEx/v8/Brain_Hypothalamus:GTEx/v8/Brain_Nucleus_accumbens_basal_ganglia:GTEx/v8/Brain_Putamen_basal_ganglia	NA	2.02E-10	rs2732687;rs28787973;rs55938136	12
ENSG00000236234	AC091132.1	17	43530210	43541431	1	antisense	NA	NA	NA	NA	54	15.35	2825	2.17e-12	2.29e-08	GTEx/v8/Brain_Cerebellar_Hemisphere:GTEx/v8/Brain_Cerebellum	NA	2.02E-10	rs2732687;rs55938136;rs28787973	12
ENSG00000264225	RN7SL730P	17	43547899	43548188	-1	misc_RNA	NA	RN7SL730P	NA	NA	48	17.43	0	NA	NA	NA	NA	1.96E-09	rs2732687	12
ENSG00000214425	LRRC37A4P	17	43578685	43627701	-1	pseudogene	55073	LRRC37A4P	NA	NA	22	6.951	2885	5.97e-240	1.06e-234	PsychENCODE_eQTLs:GTEx/v8/Brain_Amygdala:GTEx/v8/Brain_Anterior_cingulate_cortex_BA24:GTEx/v8/Brain_Caudate_basal_ganglia:GTEx/v8/Brain_Cerebellar_Hemisphere:GTEx/v8/Brain_Cerebellum:GTEx/v8/Brain_Cortex:GTEx/v8/Brain_Frontal_Cortex_BA9:GTEx/v8/Brain_Hippocampus:GTEx/v8/Brain_Hypothalamus:GTEx/v8/Brain_Nucleus_accumbens_basal_ganglia:GTEx/v8/Brain_Putamen_basal_ganglia:GTEx/v8/Brain_Spinal_cord_c…	NA	2.02E-10	rs2732687;rs28787973;rs55938136	12
ENSG00000131484	RP11-798G7.5	17	43580626	43612076	1	antisense	NA	NA	NA	NA	15	6.951	0	NA	NA	NA	NA	1.02E-09	rs2732687	12
ENSG00000266918	RP11-798G7.8	17	43608943	43611204	1	lincRNA	NA	NA	NA	NA	0	0	2834	2.14e-16	6.68e-12	PsychENCODE_eQTLs:GTEx/v8/Brain_Amygdala:GTEx/v8/Brain_Caudate_basal_ganglia:GTEx/v8/Brain_Cerebellar_Hemisphere:GTEx/v8/Brain_Cerebellum:GTEx/v8/Brain_Cortex:GTEx/v8/Brain_Hypothalamus:GTEx/v8/Brain_Nucleus_accumbens_basal_ganglia:GTEx/v8/Brain_Spinal_cord_cervical_c-1:GTEx/v8/Brain_Substantia_nigra	NA	2.02E-10	rs2732687;rs28787973;rs55938136	12
ENSG00000267198	RP11-798G7.6	17	43623170	43640596	1	lincRNA	NA	NA	NA	NA	0	0	2690	2.5e-15	9.55e-13	PsychENCODE_eQTLs:GTEx/v8/Brain_Anterior_cingulate_cortex_BA24:GTEx/v8/Brain_Cerebellar_Hemisphere:GTEx/v8/Brain_Cerebellum:GTEx/v8/Brain_Cortex:GTEx/v8/Brain_Spinal_cord_cervical_c-1	NA	2.02E-10	rs2732687;rs28787973;rs55938136	12
ENSG00000267246	RP11-798G7.7	17	43627147	43636104	-1	processed_transcript	NA	NA	NA	NA	0	0	590	1.81e-37	2.51e-34	PsychENCODE_eQTLs	NA	2.74E-10	rs2732687;rs28787973	12
ENSG00000264070	DND1P1	17	43663237	43664295	1	pseudogene	644157	DND1P1	NA	NA	90	15.96	2884	7.8e-38	1.42e-31	PsychENCODE_eQTLs:GTEx/v8/Brain_Amygdala:GTEx/v8/Brain_Anterior_cingulate_cortex_BA24:GTEx/v8/Brain_Caudate_basal_ganglia:GTEx/v8/Brain_Cerebellar_Hemisphere:GTEx/v8/Brain_Cerebellum:GTEx/v8/Brain_Cortex:GTEx/v8/Brain_Frontal_Cortex_BA9:GTEx/v8/Brain_Hippocampus:GTEx/v8/Brain_Hypothalamus:GTEx/v8/Brain_Nucleus_accumbens_basal_ganglia:GTEx/v8/Brain_Putamen_basal_ganglia:GTEx/v8/Brain_Spinal_cord_c…	NA	2.02E-10	rs2732687;rs28787973;rs55938136	12
ENSG00000263503	RP11-707O23.5	17	43678235	43679706	-1	pseudogene	NA	NA	NA	NA	83	12.86	2884	1.14e-217	6.06e-213	PsychENCODE_eQTLs:GTEx/v8/Brain_Amygdala:GTEx/v8/Brain_Anterior_cingulate_cortex_BA24:GTEx/v8/Brain_Caudate_basal_ganglia:GTEx/v8/Brain_Cerebellar_Hemisphere:GTEx/v8/Brain_Cerebellum:GTEx/v8/Brain_Cortex:GTEx/v8/Brain_Frontal_Cortex_BA9:GTEx/v8/Brain_Hippocampus:GTEx/v8/Brain_Hypothalamus:GTEx/v8/Brain_Nucleus_accumbens_basal_ganglia:GTEx/v8/Brain_Putamen_basal_ganglia:GTEx/v8/Brain_Spinal_cord_c…	NA	2.02E-10	rs2732687;rs28787973;rs55938136	12
ENSG00000204652	RPS26P8	17	43685909	43686349	1	pseudogene	644191	RPS26P8	NA	NA	62	13.08	591	1.34e-32	1.49e-29	PsychENCODE_eQTLs	NA	2.74E-10	rs2732687;rs28787973	12
ENSG00000204650	CRHR1-IT1	17	43697694	43725582	1	pseudogene	147081	CRHR1-IT1	NA	NA	119	15.14	2885	1.06e-38	1.09e-30	PsychENCODE_eQTLs:GTEx/v8/Brain_Amygdala:GTEx/v8/Brain_Anterior_cingulate_cortex_BA24:GTEx/v8/Brain_Caudate_basal_ganglia:GTEx/v8/Brain_Cerebellar_Hemisphere:GTEx/v8/Brain_Cerebellum:GTEx/v8/Brain_Cortex:GTEx/v8/Brain_Frontal_Cortex_BA9:GTEx/v8/Brain_Hippocampus:GTEx/v8/Brain_Hypothalamus:GTEx/v8/Brain_Nucleus_accumbens_basal_ganglia:GTEx/v8/Brain_Putamen_basal_ganglia:GTEx/v8/Brain_Spinal_cord_c…	NA	2.02E-10	rs2732687;rs55938136;rs28787973	12
ENSG00000120088	CRHR1	17	43699267	43913194	1	protein_coding	1394	CRHR1	0.792134	2.03809	927	19.39	2874	2.03e-48	4.22e-45	PsychENCODE_eQTLs:GTEx/v8/Brain_Caudate_basal_ganglia:GTEx/v8/Brain_Cortex:GTEx/v8/Brain_Hippocampus:GTEx/v8/Brain_Nucleus_accumbens_basal_ganglia:GTEx/v8/Brain_Putamen_basal_ganglia	NA	2.02E-10	rs2732687;rs55938136;rs28787973	12
ENSG00000263715	RP11-105N13.4	17	43699274	43893909	1	processed_transcript	104909134	LINC02210-CRHR1	NA	NA	837	19.39	0	NA	NA	NA	NA	4.43E-10	rs2732687;rs55938136	12
ENSG00000265547	RP11-293E1.2	17	43809069	43810343	-1	lincRNA	NA	NA	NA	NA	100	13.58	0	NA	NA	NA	NA	7.08E-10	rs2732687	12
ENSG00000265964	RP11-293E1.1	17	43810719	43812035	-1	lincRNA	NA	NA	NA	NA	97	13.58	585	3.31e-09	6.58e-07	PsychENCODE_eQTLs	NA	2.74E-10	rs2732687	12
ENSG00000264589	MAPT-AS1	17	43921017	43972966	-1	antisense	100128977	MAPT-AS1	NA	NA	420	23.5	2958	7.19e-41	1.13e-37	PsychENCODE_eQTLs:GTEx/v8/Brain_Caudate_basal_ganglia:GTEx/v8/Brain_Cerebellar_Hemisphere:GTEx/v8/Brain_Cerebellum:GTEx/v8/Brain_Hippocampus:GTEx/v8/Brain_Hypothalamus:GTEx/v8/Brain_Nucleus_accumbens_basal_ganglia:GTEx/v8/Brain_Putamen_basal_ganglia:GTEx/v8/Brain_Spinal_cord_cervical_c-1:GTEx/v8/Brain_Substantia_nigra	NA	2.02E-10	rs2732687;rs28787973;rs55938136	12
ENSG00000185294	SPPL2C	17	43922256	43924438	1	protein_coding	162540	SPPL2C	2.3e-05	0.187395	118	23.5	2958	6.65e-25	5.44e-19	PsychENCODE_eQTLs:GTEx/v8/Brain_Cerebellar_Hemisphere:GTEx/v8/Brain_Cerebellum:GTEx/v8/Brain_Frontal_Cortex_BA9	NA	2.02E-10	rs2732687;rs55938136;rs28787973	12
ENSG00000186868	MAPT	17	43971748	44105700	1	protein_coding	4137	MAPT	4.68e-05	2.01024	796	26.8	2900	3.08e-236	3.84e-231	PsychENCODE_eQTLs:GTEx/v8/Brain_Caudate_basal_ganglia:GTEx/v8/Brain_Cerebellar_Hemisphere:GTEx/v8/Brain_Cerebellum	NA	2.02E-10	rs2732687;rs28787973;rs55938136	12
ENSG00000262881	RP11-669E14.4	17	43985036	43988145	-1	antisense	NA	NA	NA	NA	116	12.17	628	7.35e-21	4.31e-18	PsychENCODE_eQTLs	NA	2.74E-10	rs2732687;rs28787973	12
ENSG00000256762	STH	17	44076616	44077060	1	protein_coding	246744	STH	0.00444467	0.274193	99	19.15	604	3.65e-07	5.29e-05	PsychENCODE_eQTLs	NA	2.74E-10	rs2732687;rs28787973	12
ENSG00000120071	KANSL1	17	44107282	44302733	-1	protein_coding	284058	KANSL1	0.999734	0.0589452	1113	26.4	2929	3.43e-131	5.05e-127	PsychENCODE_eQTLs:GTEx/v8/Brain_Anterior_cingulate_cortex_BA24:GTEx/v8/Brain_Caudate_basal_ganglia:GTEx/v8/Brain_Cerebellar_Hemisphere:GTEx/v8/Brain_Cerebellum:GTEx/v8/Brain_Cortex:GTEx/v8/Brain_Frontal_Cortex_BA9:GTEx/v8/Brain_Hippocampus:GTEx/v8/Brain_Hypothalamus:GTEx/v8/Brain_Nucleus_accumbens_basal_ganglia:GTEx/v8/Brain_Putamen_basal_ganglia:GTEx/v8/Brain_Spinal_cord_cervical_c-1	NA	2.02E-10	rs28787973;rs2732687;rs55938136	12
ENSG00000262372	RP11-669E14.6	17	44112679	44113136	1	antisense	NA	NA	NA	NA	92	21	0	NA	NA	NA	NA	2.74E-10	rs2732687;rs28787973	12
ENSG00000252698	RNU7-101P	17	44204762	44204817	1	snRNA	NA	RNU7-101P	NA	NA	107	13.82	0	NA	NA	NA	NA	6.88E-10	rs2732687;rs28787973	12
ENSG00000214401	KANSL1-AS1	17	44270942	44274089	1	antisense	644246	KANSL1-AS1	NA	NA	142	22.6	2931	7.97e-128	1.12e-123	PsychENCODE_eQTLs:GTEx/v8/Brain_Amygdala:GTEx/v8/Brain_Anterior_cingulate_cortex_BA24:GTEx/v8/Brain_Caudate_basal_ganglia:GTEx/v8/Brain_Cerebellar_Hemisphere:GTEx/v8/Brain_Cerebellum:GTEx/v8/Brain_Cortex:GTEx/v8/Brain_Frontal_Cortex_BA9:GTEx/v8/Brain_Hippocampus:GTEx/v8/Brain_Hypothalamus:GTEx/v8/Brain_Nucleus_accumbens_basal_ganglia:GTEx/v8/Brain_Putamen_basal_ganglia:GTEx/v8/Brain_Spinal_cord_c…	NA	2.02E-10	rs2732687;rs28787973;rs55938136	12
ENSG00000238723	Y_RNA	17	44292436	44292537	-1	misc_RNA	NA	NA	NA	NA	99	15	0	NA	NA	NA	NA	1.11E-09	rs2732687;rs28787973	12
ENSG00000262500	RP11-259G18.2	17	44320972	44322410	1	pseudogene	NA	NA	NA	NA	88	14.92	2958	2.61e-40	5.94e-34	PsychENCODE_eQTLs:GTEx/v8/Brain_Amygdala:GTEx/v8/Brain_Anterior_cingulate_cortex_BA24:GTEx/v8/Brain_Caudate_basal_ganglia:GTEx/v8/Brain_Cerebellar_Hemisphere:GTEx/v8/Brain_Cerebellum:GTEx/v8/Brain_Cortex:GTEx/v8/Brain_Frontal_Cortex_BA9:GTEx/v8/Brain_Hippocampus:GTEx/v8/Brain_Hypothalamus:GTEx/v8/Brain_Nucleus_accumbens_basal_ganglia:GTEx/v8/Brain_Putamen_basal_ganglia:GTEx/v8/Brain_Spinal_cord_c…	NA	2.02E-10	rs2732687;rs28787973;rs55938136	12
ENSG00000262539	RP11-259G18.3	17	44336917	44337972	-1	pseudogene	NA	NA	NA	NA	175	14.92	2959	2.95e-104	2.62e-100	PsychENCODE_eQTLs:GTEx/v8/Brain_Amygdala:GTEx/v8/Brain_Anterior_cingulate_cortex_BA24:GTEx/v8/Brain_Caudate_basal_ganglia:GTEx/v8/Brain_Cerebellar_Hemisphere:GTEx/v8/Brain_Cerebellum:GTEx/v8/Brain_Cortex:GTEx/v8/Brain_Frontal_Cortex_BA9:GTEx/v8/Brain_Hippocampus:GTEx/v8/Brain_Hypothalamus:GTEx/v8/Brain_Nucleus_accumbens_basal_ganglia:GTEx/v8/Brain_Putamen_basal_ganglia:GTEx/v8/Brain_Spinal_cord_c…	NA	1.07E-10	rs2732687;rs28787973;rs55938136	12
ENSG00000261575	RP11-259G18.1	17	44344403	44346060	1	pseudogene	NA	NA	NA	NA	247	14.83	2957	7.46e-51	1.13e-41	PsychENCODE_eQTLs:GTEx/v8/Brain_Amygdala:GTEx/v8/Brain_Anterior_cingulate_cortex_BA24:GTEx/v8/Brain_Caudate_basal_ganglia:GTEx/v8/Brain_Cerebellar_Hemisphere:GTEx/v8/Brain_Cerebellum:GTEx/v8/Brain_Cortex:GTEx/v8/Brain_Frontal_Cortex_BA9:GTEx/v8/Brain_Hippocampus:GTEx/v8/Brain_Hypothalamus:GTEx/v8/Brain_Nucleus_accumbens_basal_ganglia:GTEx/v8/Brain_Putamen_basal_ganglia:GTEx/v8/Brain_Spinal_cord_c…	NA	1.07E-10	rs2732687;rs28787973;rs55938136	12
ENSG00000228696	ARL17B	17	44352150	44439130	-1	protein_coding	100506084	ARL17B	NA	-0.428243	289	15.22	637	2.85e-17	2.36e-17	PsychENCODE_eQTLs:GTEx/v8/Brain_Cerebellar_Hemisphere:GTEx/v8/Brain_Cerebellum:GTEx/v8/Brain_Hypothalamus	NA	2.74E-10	rs2732687;rs28787973	12
ENSG00000176681	LRRC37A	17	44370099	44415160	1	protein_coding	9884	LRRC37A	0.890487	NA	66	15.22	2958	7.54e-138	1.31e-133	PsychENCODE_eQTLs:GTEx/v8/Brain_Amygdala:GTEx/v8/Brain_Anterior_cingulate_cortex_BA24:GTEx/v8/Brain_Caudate_basal_ganglia:GTEx/v8/Brain_Cerebellar_Hemisphere:GTEx/v8/Brain_Cerebellum:GTEx/v8/Brain_Cortex:GTEx/v8/Brain_Frontal_Cortex_BA9:GTEx/v8/Brain_Hippocampus:GTEx/v8/Brain_Hypothalamus:GTEx/v8/Brain_Nucleus_accumbens_basal_ganglia:GTEx/v8/Brain_Putamen_basal_ganglia:GTEx/v8/Brain_Spinal_cord_c…	NA	2.02E-10	rs2732687;rs28787973;rs55938136	12
ENSG00000265411	RN7SL656P	17	44397045	44397325	1	misc_RNA	106481760	RN7SL656P	NA	NA	1	3.019	624	9.09e-25	6.81e-22	PsychENCODE_eQTLs	NA	2.74E-10	rs2732687;rs28787973	12
ENSG00000260075	NSFP1	17	44450221	44564507	1	pseudogene	728806	NSFP1	NA	NA	20	11.4	652	9.91e-20	7.04e-33	PsychENCODE_eQTLs:GTEx/v8/Brain_Anterior_cingulate_cortex_BA24:GTEx/v8/Brain_Caudate_basal_ganglia:GTEx/v8/Brain_Cerebellar_Hemisphere:GTEx/v8/Brain_Cerebellum:GTEx/v8/Brain_Cortex:GTEx/v8/Brain_Frontal_Cortex_BA9:GTEx/v8/Brain_Hippocampus:GTEx/v8/Brain_Hypothalamus:GTEx/v8/Brain_Nucleus_accumbens_basal_ganglia:GTEx/v8/Brain_Putamen_basal_ganglia:GTEx/v8/Brain_Spinal_cord_cervical_c-1	NA	2.74E-10	rs2732687;rs28787973	12
ENSG00000266497	RP11-995C19.2	17	44581312	44586705	1	pseudogene	NA	NA	NA	NA	3	1.137	0	NA	NA	NA	NA	6.07E-05	rs2732687	12
ENSG00000238083	LRRC37A2	17	44588877	44633016	1	protein_coding	474170	LRRC37A2	NA	NA	6	19.03	2812	3.8e-61	1.17e-57	PsychENCODE_eQTLs:GTEx/v8/Brain_Amygdala:GTEx/v8/Brain_Anterior_cingulate_cortex_BA24:GTEx/v8/Brain_Caudate_basal_ganglia:GTEx/v8/Brain_Cerebellar_Hemisphere:GTEx/v8/Brain_Cerebellum:GTEx/v8/Brain_Cortex:GTEx/v8/Brain_Frontal_Cortex_BA9:GTEx/v8/Brain_Hippocampus:GTEx/v8/Brain_Hypothalamus:GTEx/v8/Brain_Nucleus_accumbens_basal_ganglia:GTEx/v8/Brain_Putamen_basal_ganglia:GTEx/v8/Brain_Spinal_cord_c…	NA	2.02E-10	rs2732687;rs28787973;rs55938136	12
ENSG00000185829	ARL17A	17	44594068	44657088	-1	protein_coding	51326	ARL17A	NA	-2.38258	5	19.03	2809	4.39e-38	7.42e-31	PsychENCODE_eQTLs:GTEx/v8/Brain_Amygdala:GTEx/v8/Brain_Anterior_cingulate_cortex_BA24:GTEx/v8/Brain_Caudate_basal_ganglia:GTEx/v8/Brain_Cerebellar_Hemisphere:GTEx/v8/Brain_Cerebellum:GTEx/v8/Brain_Cortex:GTEx/v8/Brain_Frontal_Cortex_BA9:GTEx/v8/Brain_Hippocampus:GTEx/v8/Brain_Hypothalamus:GTEx/v8/Brain_Nucleus_accumbens_basal_ganglia:GTEx/v8/Brain_Putamen_basal_ganglia	NA	2.02E-10	rs2732687;rs28787973;rs55938136	12
ENSG00000265315	RN7SL199P	17	44614900	44615180	1	misc_RNA	106480693	RN7SL199P	NA	NA	1	3.589	623	9.09e-25	6.81e-22	PsychENCODE_eQTLs	NA	2.74E-10	rs2732687;rs28787973	12
ENSG00000232300	FAM215B	17	44636196	44640161	-1	sense_intronic	644297	FAM215B	NA	NA	3	2.242	2771	4.45e-25	3.39e-22	PsychENCODE_eQTLs:GTEx/v8/Brain_Cerebellar_Hemisphere:GTEx/v8/Brain_Cerebellum	NA	2.02E-10	rs2732687;rs28787973;rs55938136	12
ENSG00000073969	NSF	17	44668035	44834830	1	protein_coding	4905	NSF	0.713682	-0.566247	55	17.18	2462	2.51e-12	2.14e-10	PsychENCODE_eQTLs:GTEx/v8/Brain_Cerebellum	NA	2.02E-10	rs2732687;rs28787973;rs55938136	12
ENSG00000213326	RPS7P11	17	44798948	44799533	-1	pseudogene	644315	RPS7P11	NA	NA	16	17.18	0	NA	NA	NA	NA	3.17E-07	rs2732687	12
ENSG00000108379	WNT3	17	44839872	44910520	-1	protein_coding	7473	WNT3	0.946108	-0.191111	38	16.08	685	2.43e-19	1.18e-51	PsychENCODE_eQTLs:GTEx/v8/Brain_Cerebellar_Hemisphere:GTEx/v8/Brain_Cerebellum:GTEx/v8/Brain_Cortex:GTEx/v8/Brain_Hypothalamus:GTEx/v8/Brain_Nucleus_accumbens_basal_ganglia	NA	2.74E-10	rs2732687;rs28787973	12
ENSG00000263142	LRRC37A17P	17	45055847	45131935	1	pseudogene	644397	LRRC37A17P	NA	NA	0	0	978	2.28e-08	4.02e-06	PsychENCODE_eQTLs:GTEx/v8/Brain_Cerebellum	NA	2.74E-10	rs2732687	12
ENSG00000178852	EFCAB13	17	45400656	45518678	1	protein_coding	124989	EFCAB13	8.22e-19	-0.190445	0	0	1	4.77e-05	1.78e-07	GTEx/v8/Brain_Anterior_cingulate_cortex_BA24	NA	1.64E-06	rs2732687	12
ENSG00000263766	RP11-580I16.2	17	45681226	45726786	-1	antisense	NA	NA	NA	NA	0	0	1	0.000781878	0.0475118	PsychENCODE_eQTLs	NA	5.04E-07	rs2732687	12
ENSG00000173917	HOXB2	17	46618256	46623441	-1	protein_coding	3212	HOXB2	0.00183831	0.974079	0	0	1	1.27e-183	0	BloodeQTL	NA	2.66E-09	rs2732687	12
ENSG00000260027	HOXB7	17	46684594	46710934	-1	protein_coding	3217	HOXB7	0.00759639	-0.376189	0	0	1	2.99e-06	0.0011061	BloodeQTL	NA	2.66E-09	rs2732687	12
ENSG00000264116	RP11-321M21.3	18	73118967	73130995	1	protein_coding	NA	NA	NA	NA	3	4.379	0	NA	NA	NA	NA	2.18E-08	rs7234875	13
ENSG00000206026	SMIM21	18	73121431	73139658	-1	protein_coding	284274	SMIM21	0.000512614	0.704158	1	4.379	0	NA	NA	NA	NA	2.18E-08	rs7234875	13
ENSG00000234622	RP13-297E16.5	23	1886240	1887669	1	lincRNA	NA	NA	NA	NA	8	5.658	0	NA	NA	NA	NA	3.54E-08	rs2360257	14

## Sheet: 4 - langnet brainspan MAGMA
Supplementary Data 4
Gene set preferential brain expression in Brainspan dataset for language network genes as used in figure 1C. Derived using MAGMA.
VARIABLE	TYPE	NGENES	BETA	BETA_STD	SE	P	LOGP
8_pcw	COVAR	14656	-8.1918e-05	-0.0024207	0.00037064	0.58746	0.231022
9_pcw	COVAR	14656	0.00087162	0.021225	0.00046024	0.029135	1.53558
12_pcw	COVAR	14656	0.00075772	0.021275	0.00043427	0.040522	1.39231
13_pcw	COVAR	14656	0.0007521	0.022057	0.00041339	0.034443	1.4629
16_pcw	COVAR	14656	0.0012764	0.033681	0.00051338	0.0064599	2.18977
17_pcw	COVAR	14656	0.0014236	0.036461	0.00055162	0.004935	2.30671
19_pcw	COVAR	14656	8.8054e-05	0.0028225	0.00038561	0.40969	0.387545
21_pcw	COVAR	14656	0.0019056	0.048835	0.00058263	0.00053789	3.26931
24_pcw	COVAR	14656	0.0012047	0.035819	0.00050264	0.0082774	2.08211
26_pcw	COVAR	14656	0.00025377	0.0053806	0.00089361	0.38821	0.410933
37_pcw	COVAR	14656	8.6523e-05	0.002677	0.00052945	0.43509	0.361421
4_mos	COVAR	14656	-0.0013081	-0.035343	0.0010493	0.89371	0.0488034
10_mos	COVAR	14656	-0.0017957	-0.054713	0.00068432	0.99565	0.0018933
1_yrs	COVAR	14656	-4.865e-06	-0.00011441	0.00077428	0.50251	0.298855
2_yrs	COVAR	14656	-0.00041176	-0.0087738	0.00052918	0.78174	0.106938
3_yrs	COVAR	14656	-0.00050878	-0.012915	0.00060366	0.80033	0.0967309
4_yrs	COVAR	14656	-0.0012064	-0.041915	0.00045514	0.99598	0.00174938
8_yrs	COVAR	14656	-0.0018462	-0.055147	0.00072753	0.99441	0.00243452
11_yrs	COVAR	14656	-0.0013208	-0.035335	0.00073302	0.96421	0.0158284
13_yrs	COVAR	14656	-4.7143e-05	-0.0010909	0.00083239	0.52258	0.281847
15_yrs	COVAR	14656	-0.0004631	-0.010982	0.00074272	0.73352	0.134588
18_yrs	COVAR	14656	-0.00089061	-0.019319	0.00072917	0.88902	0.0510885
19_yrs	COVAR	14656	-0.00016656	-0.0043488	0.00066032	0.59957	0.22216
21_yrs	COVAR	14656	-0.00036308	-0.0086731	0.00073531	0.68926	0.161617
23_yrs	COVAR	14656	-0.00047996	-0.010835	0.00085357	0.71304	0.146886
30_yrs	COVAR	14656	-0.00028968	-0.0085223	0.00056193	0.6969	0.15683
36_yrs	COVAR	14656	-0.00074491	-0.01604	0.00083578	0.8136	0.0895891
37_yrs	COVAR	14656	-0.00054926	-0.012068	0.00079421	0.75539	0.121829
40_yrs	COVAR	14656	-0.0013454	-0.039032	0.0006391	0.98235	0.00773375

## Sheet: 5 - gene set analysis la
Supplementary Data 5
Gene set analysis of the language network results with MAGMA as implemented in FUMA. Gene sets smaller than 10 were excluded.
VARIABLE	TYPE	NGENES	BETA	BETA_STD	SE	P	FULL_NAME	P_bonf	P_fdr
Curated_gene_sets:kegg_glyco...1	SET	61	0.0034653	0.00019057	0.11109	0.48756	Curated_gene_sets:kegg_glycolysis_gluconeogenesis	1	0.964176
Curated_gene_sets:kegg_citra...	SET	31	-0.025134	-0.00098608	0.16748	0.55964	Curated_gene_sets:kegg_citrate_cycle_tca_cycle	1	0.964176
Curated_gene_sets:kegg_pento...2	SET	27	0.095217	0.0034866	0.15125	0.26451	Curated_gene_sets:kegg_pentose_phosphate_pathway	1	0.96111
Curated_gene_sets:kegg_pento...1	SET	29	-0.2973	-0.011282	0.19519	0.93613	Curated_gene_sets:kegg_pentose_and_glucuronate_interconversions	1	0.991359
Curated_gene_sets:kegg_fruct...	SET	34	-0.10314	-0.0042374	0.1526	0.75044	Curated_gene_sets:kegg_fructose_and_mannose_metabolism	1	0.975043
Curated_gene_sets:kegg_galac...	SET	27	0.15399	0.0056389	0.1654	0.17593	Curated_gene_sets:kegg_galactose_metabolism	1	0.959792
Curated_gene_sets:kegg_ascor...	SET	26	-0.59057	-0.021222	0.21077	0.99746	Curated_gene_sets:kegg_ascorbate_and_aldarate_metabolism	1	0.999125
Curated_gene_sets:kegg_fatty...	SET	41	0.0032959	0.00014867	0.13114	0.48997	Curated_gene_sets:kegg_fatty_acid_metabolism	1	0.964176
Curated_gene_sets:kegg_stero...1	SET	17	0.19903	0.0057846	0.22642	0.1897	Curated_gene_sets:kegg_steroid_biosynthesis	1	0.96111
Curated_gene_sets:kegg_prima...1	SET	16	-0.34365	-0.0096896	0.21209	0.9474	Curated_gene_sets:kegg_primary_bile_acid_biosynthesis	1	0.991359
Curated_gene_sets:kegg_stero...2	SET	55	-0.18838	-0.0098383	0.13029	0.92587	Curated_gene_sets:kegg_steroid_hormone_biosynthesis	1	0.991359
Curated_gene_sets:kegg_oxida...	SET	119	-0.12697	-0.0097385	0.077454	0.94941	Curated_gene_sets:kegg_oxidative_phosphorylation	1	0.991359
Curated_gene_sets:kegg_purin...	SET	160	-0.12006	-0.010667	0.069734	0.95743	Curated_gene_sets:kegg_purine_metabolism	1	0.991359
Curated_gene_sets:kegg_pyrim...	SET	99	-0.20316	-0.01422	0.085382	0.99132	Curated_gene_sets:kegg_pyrimidine_metabolism	1	0.996969
Curated_gene_sets:kegg_alani...	SET	32	-0.025813	-0.0010289	0.13708	0.57468	Curated_gene_sets:kegg_alanine_aspartate_and_glutamate_metabolism	1	0.964176
Curated_gene_sets:kegg_glyci...	SET	31	0.12318	0.0048327	0.1514	0.20794	Curated_gene_sets:kegg_glycine_serine_and_threonine_metabolism	1	0.96111
Curated_gene_sets:kegg_cyste...	SET	34	-0.13801	-0.0056699	0.12995	0.85588	Curated_gene_sets:kegg_cysteine_and_methionine_metabolism	1	0.982102
Curated_gene_sets:kegg_valin...2	SET	44	0.042415	0.0019819	0.12125	0.36324	Curated_gene_sets:kegg_valine_leucine_and_isoleucine_degradation	1	0.96111
Curated_gene_sets:kegg_valin...1	SET	11	0.35933	0.008402	0.2314	0.060241	Curated_gene_sets:kegg_valine_leucine_and_isoleucine_biosynthesis	1	0.949418
Curated_gene_sets:kegg_lysin...	SET	44	0.047314	0.0022108	0.11833	0.34464	Curated_gene_sets:kegg_lysine_degradation	1	0.96111
Curated_gene_sets:kegg_argin...	SET	54	-0.001478	-7.6489e-05	0.10941	0.50539	Curated_gene_sets:kegg_arginine_and_proline_metabolism	1	0.964176
Curated_gene_sets:kegg_histi...	SET	29	-0.18778	-0.0071259	0.14029	0.90962	Curated_gene_sets:kegg_histidine_metabolism	1	0.990466
Curated_gene_sets:kegg_tyros...	SET	41	-0.1683	-0.0075917	0.13355	0.89619	Curated_gene_sets:kegg_tyrosine_metabolism	1	0.988773
Curated_gene_sets:kegg_pheny...	SET	18	-0.28961	-0.0086608	0.21049	0.91556	Curated_gene_sets:kegg_phenylalanine_metabolism	1	0.991359
Curated_gene_sets:kegg_trypt...	SET	40	-0.20192	-0.0089968	0.12472	0.94727	Curated_gene_sets:kegg_tryptophan_metabolism	1	0.991359
Curated_gene_sets:kegg_beta_...	SET	22	-0.058654	-0.001939	0.19033	0.62102	Curated_gene_sets:kegg_beta_alanine_metabolism	1	0.964176
Curated_gene_sets:kegg_selen...	SET	26	-0.22512	-0.0080897	0.14067	0.94523	Curated_gene_sets:kegg_selenoamino_acid_metabolism	1	0.991359
Curated_gene_sets:kegg_gluta...	SET	50	-0.30394	-0.015137	0.12492	0.99251	Curated_gene_sets:kegg_glutathione_metabolism	1	0.996969
Curated_gene_sets:kegg_starc...	SET	52	0.092322	0.0046887	0.1431	0.25942	Curated_gene_sets:kegg_starch_and_sucrose_metabolism	1	0.96111
Curated_gene_sets:kegg_n_gly...	SET	47	-0.020017	-0.00096659	0.12264	0.56483	Curated_gene_sets:kegg_n_glycan_biosynthesis	1	0.964176
Curated_gene_sets:kegg_other...	SET	16	0.20504	0.0057813	0.2083	0.16248	Curated_gene_sets:kegg_other_glycan_degradation	1	0.957476
Curated_gene_sets:kegg_o_gly...	SET	30	0.23884	0.0092182	0.16688	0.076191	Curated_gene_sets:kegg_o_glycan_biosynthesis	1	0.949418
Curated_gene_sets:kegg_amino...1	SET	45	-0.031387	-0.0014831	0.13784	0.59006	Curated_gene_sets:kegg_amino_sugar_and_nucleotide_sugar_metabolism	1	0.964176
Curated_gene_sets:kegg_glyco...5	SET	22	0.14214	0.004699	0.20348	0.24241	Curated_gene_sets:kegg_glycosaminoglycan_degradation	1	0.96111
Curated_gene_sets:kegg_glyco...2	SET	22	-0.1695	-0.0056034	0.16132	0.8533	Curated_gene_sets:kegg_glycosaminoglycan_biosynthesis_chondroitin_sulfate	1	0.982102
Curated_gene_sets:kegg_glyco...4	SET	15	-0.27212	-0.0074292	0.21403	0.8982	Curated_gene_sets:kegg_glycosaminoglycan_biosynthesis_keratan_sulfate	1	0.98895
Curated_gene_sets:kegg_glyco...3	SET	26	0.13952	0.0050137	0.16688	0.20156	Curated_gene_sets:kegg_glycosaminoglycan_biosynthesis_heparan_sulfate	1	0.96111
Curated_gene_sets:kegg_glyce...1	SET	48	-0.039386	-0.001922	0.12661	0.62213	Curated_gene_sets:kegg_glycerolipid_metabolism	1	0.964176
Curated_gene_sets:kegg_inosi...	SET	54	0.1632	0.0084456	0.11792	0.083187	Curated_gene_sets:kegg_inositol_phosphate_metabolism	1	0.949418
Curated_gene_sets:kegg_glyco...9	SET	25	-0.083384	-0.0029383	0.16123	0.69748	Curated_gene_sets:kegg_glycosylphosphatidylinositol_gpi_anchor_biosynthesis	1	0.969036
Curated_gene_sets:kegg_glyce...2	SET	77	-0.065055	-0.0040179	0.10622	0.72988	Curated_gene_sets:kegg_glycerophospholipid_metabolism	1	0.973501
Curated_gene_sets:kegg_ether...	SET	33	0.050417	0.0020407	0.15627	0.37349	Curated_gene_sets:kegg_ether_lipid_metabolism	1	0.96111
Curated_gene_sets:kegg_arach...	SET	58	-0.35523	-0.01905	0.10868	0.99946	Curated_gene_sets:kegg_arachidonic_acid_metabolism	1	0.999831
Curated_gene_sets:kegg_linol...	SET	29	-0.18241	-0.0069221	0.18329	0.84017	Curated_gene_sets:kegg_linoleic_acid_metabolism	1	0.980886
Curated_gene_sets:kegg_alpha...	SET	19	-0.33195	-0.010199	0.23101	0.92462	Curated_gene_sets:kegg_alpha_linolenic_acid_metabolism	1	0.991359
Curated_gene_sets:kegg_sphin...	SET	39	0.040759	0.0017932	0.13115	0.37798	Curated_gene_sets:kegg_sphingolipid_metabolism	1	0.96111
Curated_gene_sets:kegg_glyco...8	SET	25	0.10164	0.0035814	0.1624	0.26572	Curated_gene_sets:kegg_glycosphingolipid_biosynthesis_lacto_and_neolacto_series	1	0.96111
Curated_gene_sets:kegg_glyco...7	SET	14	0.024999	0.00065939	0.23645	0.4579	Curated_gene_sets:kegg_glycosphingolipid_biosynthesis_globo_series	1	0.964176
Curated_gene_sets:kegg_glyco...6	SET	15	-0.10554	-0.0028813	0.22619	0.6796	Curated_gene_sets:kegg_glycosphingolipid_biosynthesis_ganglio_series	1	0.965631
Curated_gene_sets:kegg_pyruv...	SET	40	-0.245	-0.010916	0.139	0.96101	Curated_gene_sets:kegg_pyruvate_metabolism	1	0.991359
Curated_gene_sets:kegg_glyox...	SET	16	-0.201	-0.0056673	0.22484	0.81432	Curated_gene_sets:kegg_glyoxylate_and_dicarboxylate_metabolism	1	0.979361
Curated_gene_sets:kegg_propa...	SET	32	0.027377	0.0010912	0.14252	0.42384	Curated_gene_sets:kegg_propanoate_metabolism	1	0.961809
Curated_gene_sets:kegg_butan...	SET	34	-0.092677	-0.0038076	0.13662	0.75122	Curated_gene_sets:kegg_butanoate_metabolism	1	0.975043
Curated_gene_sets:kegg_one_c...	SET	17	-0.0038626	-0.00011226	0.21562	0.50715	Curated_gene_sets:kegg_one_carbon_pool_by_folate	1	0.964176
Curated_gene_sets:kegg_ribof...	SET	16	-0.051489	-0.0014518	0.19967	0.60175	Curated_gene_sets:kegg_riboflavin_metabolism	1	0.964176
Curated_gene_sets:kegg_nicot...	SET	24	-0.18523	-0.0063954	0.17488	0.85523	Curated_gene_sets:kegg_nicotinate_and_nicotinamide_metabolism	1	0.982102
Curated_gene_sets:kegg_panto...	SET	16	0.088559	0.002497	0.21836	0.34254	Curated_gene_sets:kegg_pantothenate_and_coa_biosynthesis	1	0.96111
Curated_gene_sets:kegg_folat...	SET	11	-0.12042	-0.0028156	0.26028	0.67819	Curated_gene_sets:kegg_folate_biosynthesis	1	0.965001
Curated_gene_sets:kegg_retin...	SET	64	-0.26436	-0.01489	0.13497	0.97492	Curated_gene_sets:kegg_retinol_metabolism	1	0.995134
Curated_gene_sets:kegg_porph...	SET	42	-0.26998	-0.012325	0.15896	0.95528	Curated_gene_sets:kegg_porphyrin_and_chlorophyll_metabolism	1	0.991359
Curated_gene_sets:kegg_terpe...	SET	15	-0.10668	-0.0029126	0.20103	0.70218	Curated_gene_sets:kegg_terpenoid_backbone_biosynthesis	1	0.969575
Curated_gene_sets:kegg_nitro...	SET	23	0.12923	0.0043679	0.17112	0.22507	Curated_gene_sets:kegg_nitrogen_metabolism	1	0.96111
Curated_gene_sets:kegg_sulfu...	SET	13	-0.029249	-0.00074345	0.23062	0.55046	Curated_gene_sets:kegg_sulfur_metabolism	1	0.964176
Curated_gene_sets:kegg_amino...2	SET	41	0.11597	0.0052313	0.12941	0.18509	Curated_gene_sets:kegg_aminoacyl_trna_biosynthesis	1	0.96111
Curated_gene_sets:kegg_metab...	SET	70	-0.34848	-0.020525	0.12774	0.99681	Curated_gene_sets:kegg_metabolism_of_xenobiotics_by_cytochrome_p450	1	0.998925
Curated_gene_sets:kegg_drug_...1	SET	72	-0.27867	-0.016645	0.12508	0.98705	Curated_gene_sets:kegg_drug_metabolism_cytochrome_p450	1	0.996679
Curated_gene_sets:kegg_drug_...2	SET	52	-0.064855	-0.0032937	0.1603	0.6571	Curated_gene_sets:kegg_drug_metabolism_other_enzymes	1	0.964176
Curated_gene_sets:kegg_biosy...	SET	22	0.092959	0.0030731	0.17406	0.29666	Curated_gene_sets:kegg_biosynthesis_of_unsaturated_fatty_acids	1	0.96111
Curated_gene_sets:kegg_abc_t...	SET	45	-0.25645	-0.012118	0.13907	0.9674	Curated_gene_sets:kegg_abc_transporters	1	0.99302
Curated_gene_sets:kegg_ribos...	SET	87	-0.05955	-0.0039084	0.09165	0.74207	Curated_gene_sets:kegg_ribosome	1	0.974859
Curated_gene_sets:kegg_rna_d...	SET	57	0.084541	0.0044946	0.10761	0.21605	Curated_gene_sets:kegg_rna_degradation	1	0.96111
Curated_gene_sets:kegg_rna_p...	SET	30	-0.064857	-0.0025032	0.15477	0.66241	Curated_gene_sets:kegg_rna_polymerase	1	0.964176
Curated_gene_sets:kegg_basal...2	SET	34	-0.14844	-0.0060987	0.15245	0.8349	Curated_gene_sets:kegg_basal_transcription_factors	1	0.980886
Curated_gene_sets:kegg_dna_r...	SET	36	0.082143	0.0034725	0.14374	0.28384	Curated_gene_sets:kegg_dna_replication	1	0.96111
Curated_gene_sets:kegg_splic...	SET	125	0.10652	0.0083723	0.076043	0.080646	Curated_gene_sets:kegg_spliceosome	1	0.949418
Curated_gene_sets:kegg_prote...1	SET	47	-0.072063	-0.0034798	0.12396	0.71949	Curated_gene_sets:kegg_proteasome	1	0.973284
Curated_gene_sets:kegg_prote...2	SET	23	-0.62049	-0.020973	0.17689	0.99977	Curated_gene_sets:kegg_protein_export	1	0.99995
Curated_gene_sets:kegg_ppar_...	SET	69	-0.082171	-0.0048051	0.10392	0.78544	Curated_gene_sets:kegg_ppar_signaling_pathway	1	0.977333
Curated_gene_sets:kegg_base_...	SET	33	-0.028517	-0.0011543	0.14257	0.57927	Curated_gene_sets:kegg_base_excision_repair	1	0.964176
Curated_gene_sets:kegg_nucle...	SET	44	-0.10887	-0.005087	0.12313	0.8117	Curated_gene_sets:kegg_nucleotide_excision_repair	1	0.979361
Curated_gene_sets:kegg_misma...	SET	23	-0.053452	-0.0018067	0.17713	0.61858	Curated_gene_sets:kegg_mismatch_repair	1	0.964176
Curated_gene_sets:kegg_homol...	SET	29	-0.069064	-0.0026209	0.16169	0.66535	Curated_gene_sets:kegg_homologous_recombination	1	0.964176
Curated_gene_sets:kegg_non_h...	SET	13	-0.25525	-0.0064877	0.23605	0.86022	Curated_gene_sets:kegg_non_homologous_end_joining	1	0.982719
Curated_gene_sets:kegg_mapk_...	SET	266	0.0070032	0.00080011	0.053939	0.44835	Curated_gene_sets:kegg_mapk_signaling_pathway	1	0.963756
Curated_gene_sets:kegg_erbb_...	SET	89	0.17365	0.011527	0.09592	0.035129	Curated_gene_sets:kegg_erbb_signaling_pathway	1	0.931724
Curated_gene_sets:kegg_calci...	SET	178	-0.11566	-0.010833	0.06804	0.95541	Curated_gene_sets:kegg_calcium_signaling_pathway	1	0.991359
Curated_gene_sets:kegg_cytok...	SET	263	-0.058763	-0.0066762	0.059496	0.83834	Curated_gene_sets:kegg_cytokine_cytokine_receptor_interaction	1	0.980886
Curated_gene_sets:kegg_chemo...	SET	187	0.074381	0.0071394	0.068351	0.13825	Curated_gene_sets:kegg_chemokine_signaling_pathway	1	0.95299
Curated_gene_sets:kegg_phosp...	SET	77	0.1427	0.0088133	0.10391	0.08484	Curated_gene_sets:kegg_phosphatidylinositol_signaling_system	1	0.949418
Curated_gene_sets:kegg_neuro...1	SET	270	-0.012129	-0.001396	0.053346	0.58993	Curated_gene_sets:kegg_neuroactive_ligand_receptor_interaction	1	0.964176
Curated_gene_sets:kegg_cell_...2	SET	125	0.12112	0.0095199	0.07491	0.05296	Curated_gene_sets:kegg_cell_cycle	1	0.949418
Curated_gene_sets:kegg_oocyt...	SET	112	0.077136	0.0057406	0.08109	0.17075	Curated_gene_sets:kegg_oocyte_meiosis	1	0.95885
Curated_gene_sets:kegg_p53_s...	SET	68	0.094165	0.0054665	0.10072	0.17492	Curated_gene_sets:kegg_p53_signaling_pathway	1	0.959792
Curated_gene_sets:kegg_ubiqu...	SET	134	0.14346	0.011672	0.070262	0.020594	Curated_gene_sets:kegg_ubiquitin_mediated_proteolysis	1	0.907555
Curated_gene_sets:kegg_snare...	SET	37	0.19521	0.0083656	0.14107	0.08323	Curated_gene_sets:kegg_snare_interactions_in_vesicular_transport	1	0.949418
Curated_gene_sets:kegg_regul...2	SET	34	-0.49717	-0.020426	0.16274	0.99887	Curated_gene_sets:kegg_regulation_of_autophagy	1	0.999571
Curated_gene_sets:kegg_lysos...	SET	123	-0.019747	-0.0015397	0.074965	0.60388	Curated_gene_sets:kegg_lysosome	1	0.964176
Curated_gene_sets:kegg_endoc...	SET	181	0.044111	0.0041661	0.06284	0.24136	Curated_gene_sets:kegg_endocytosis	1	0.96111
Curated_gene_sets:kegg_perox...	SET	78	0.017775	0.0011049	0.093796	0.42485	Curated_gene_sets:kegg_peroxisome	1	0.961809
Curated_gene_sets:kegg_mtor_...	SET	53	-0.038859	-0.0019923	0.11203	0.63565	Curated_gene_sets:kegg_mtor_signaling_pathway	1	0.964176
Curated_gene_sets:kegg_apopt...	SET	87	0.085666	0.0056225	0.095689	0.18533	Curated_gene_sets:kegg_apoptosis	1	0.96111
Curated_gene_sets:kegg_cardi...	SET	73	-0.035449	-0.002132	0.10045	0.63792	Curated_gene_sets:kegg_cardiac_muscle_contraction	1	0.964176
Curated_gene_sets:kegg_vascu...	SET	115	-0.047086	-0.0035506	0.086141	0.70767	Curated_gene_sets:kegg_vascular_smooth_muscle_contraction	1	0.970752
Curated_gene_sets:kegg_wnt_s...	SET	149	0.058233	0.0049941	0.072349	0.21045	Curated_gene_sets:kegg_wnt_signaling_pathway	1	0.96111
Curated_gene_sets:kegg_dorso...	SET	24	0.20676	0.0071385	0.16807	0.10933	Curated_gene_sets:kegg_dorso_ventral_axis_formation	1	0.949418
Curated_gene_sets:kegg_notch...	SET	47	-0.1883	-0.0090929	0.12237	0.93807	Curated_gene_sets:kegg_notch_signaling_pathway	1	0.991359
Curated_gene_sets:kegg_hedge...	SET	56	0.14942	0.0078743	0.11757	0.10188	Curated_gene_sets:kegg_hedgehog_signaling_pathway	1	0.949418
Curated_gene_sets:kegg_tgf_b...	SET	86	-0.015682	-0.0010233	0.089021	0.56991	Curated_gene_sets:kegg_tgf_beta_signaling_pathway	1	0.964176
Curated_gene_sets:kegg_axon_...	SET	129	0.15501	0.012376	0.076534	0.021421	Curated_gene_sets:kegg_axon_guidance	1	0.907555
Curated_gene_sets:kegg_vegf_...	SET	77	0.11859	0.0073246	0.099138	0.11581	Curated_gene_sets:kegg_vegf_signaling_pathway	1	0.951757
Curated_gene_sets:kegg_focal...	SET	200	0.040329	0.0040019	0.06015	0.25128	Curated_gene_sets:kegg_focal_adhesion	1	0.96111
Curated_gene_sets:kegg_ecm_r...	SET	85	-0.15398	-0.0099898	0.094312	0.94872	Curated_gene_sets:kegg_ecm_receptor_interaction	1	0.991359
Curated_gene_sets:kegg_cell_...1	SET	130	0.039444	0.0031612	0.079674	0.31028	Curated_gene_sets:kegg_cell_adhesion_molecules_cams	1	0.96111
Curated_gene_sets:kegg_adher...	SET	72	0.1924	0.011492	0.10286	0.030716	Curated_gene_sets:kegg_adherens_junction	1	0.92796
Curated_gene_sets:kegg_tight...	SET	131	0.065126	0.0052394	0.077815	0.20132	Curated_gene_sets:kegg_tight_junction	1	0.96111
Curated_gene_sets:kegg_gap_j...	SET	90	0.060705	0.0040521	0.093728	0.2586	Curated_gene_sets:kegg_gap_junction	1	0.96111
Curated_gene_sets:kegg_compl...	SET	70	-0.027927	-0.0016449	0.099233	0.61081	Curated_gene_sets:kegg_complement_and_coagulation_cascades	1	0.964176
Curated_gene_sets:kegg_antig...	SET	82	0.022093	0.0014079	0.10494	0.41663	Curated_gene_sets:kegg_antigen_processing_and_presentation	1	0.961809
Curated_gene_sets:kegg_renin...	SET	18	-0.062091	-0.0018568	0.19505	0.62488	Curated_gene_sets:kegg_renin_angiotensin_system	1	0.964176
Curated_gene_sets:kegg_toll_...	SET	105	0.11321	0.0081589	0.09207	0.10944	Curated_gene_sets:kegg_toll_like_receptor_signaling_pathway	1	0.949418
Curated_gene_sets:kegg_nod_l...	SET	62	-0.0089902	-0.00049843	0.10281	0.53484	Curated_gene_sets:kegg_nod_like_receptor_signaling_pathway	1	0.964176
Curated_gene_sets:kegg_rig_i...	SET	70	-0.12798	-0.0075378	0.10777	0.88248	Curated_gene_sets:kegg_rig_i_like_receptor_signaling_pathway	1	0.98641
Curated_gene_sets:kegg_cytos...	SET	54	-0.22329	-0.011555	0.12439	0.96367	Curated_gene_sets:kegg_cytosolic_dna_sensing_pathway	1	0.992152
Curated_gene_sets:kegg_jak_s...	SET	157	0.13125	0.011552	0.07502	0.040114	Curated_gene_sets:kegg_jak_stat_signaling_pathway	1	0.936281
Curated_gene_sets:kegg_hemat...	SET	86	-0.065641	-0.0042835	0.093628	0.75837	Curated_gene_sets:kegg_hematopoietic_cell_lineage	1	0.975738
Curated_gene_sets:kegg_natur...	SET	134	0.25674	0.020888	0.079337	0.0006072	Curated_gene_sets:kegg_natural_killer_cell_mediated_cytotoxicity	1	0.490114
Curated_gene_sets:kegg_t_cel...	SET	108	0.16064	0.011741	0.084964	0.029339	Curated_gene_sets:kegg_t_cell_receptor_signaling_pathway	1	0.92796
Curated_gene_sets:kegg_b_cel...	SET	76	0.25949	0.015922	0.10391	0.0062641	Curated_gene_sets:kegg_b_cell_receptor_signaling_pathway	1	0.866909
Curated_gene_sets:kegg_fc_ep...	SET	80	0.029247	0.0018411	0.099282	0.38416	Curated_gene_sets:kegg_fc_epsilon_ri_signaling_pathway	1	0.96111
Curated_gene_sets:kegg_fc_ga...	SET	96	0.11102	0.0076525	0.086685	0.10015	Curated_gene_sets:kegg_fc_gamma_r_mediated_phagocytosis	1	0.949418
Curated_gene_sets:kegg_leuko...	SET	115	0.066051	0.0049807	0.077453	0.19689	Curated_gene_sets:kegg_leukocyte_transendothelial_migration	1	0.96111
Curated_gene_sets:kegg_intes...	SET	45	0.091429	0.0043202	0.13683	0.25202	Curated_gene_sets:kegg_intestinal_immune_network_for_iga_production	1	0.96111
Curated_gene_sets:kegg_circa...	SET	13	-0.15757	-0.0040049	0.24319	0.74147	Curated_gene_sets:kegg_circadian_rhythm_mammal	1	0.974859
Curated_gene_sets:kegg_long_...2	SET	70	-0.035804	-0.0021087	0.10788	0.63001	Curated_gene_sets:kegg_long_term_potentiation	1	0.964176
Curated_gene_sets:kegg_neuro...2	SET	127	0.09871	0.0078197	0.076134	0.097407	Curated_gene_sets:kegg_neurotrophin_signaling_pathway	1	0.949418
Curated_gene_sets:kegg_long_...1	SET	70	0.055095	0.0032449	0.11344	0.31361	Curated_gene_sets:kegg_long_term_depression	1	0.96111
Curated_gene_sets:kegg_olfac...	SET	381	-0.15743	-0.021464	0.062546	0.99408	Curated_gene_sets:kegg_olfactory_transduction	1	0.997634
Curated_gene_sets:kegg_taste...	SET	51	0.012265	0.00061686	0.1427	0.46575	Curated_gene_sets:kegg_taste_transduction	1	0.964176
Curated_gene_sets:kegg_regul...1	SET	212	0.064717	0.0066098	0.057787	0.13138	Curated_gene_sets:kegg_regulation_of_actin_cytoskeleton	1	0.95299
Curated_gene_sets:kegg_insul...	SET	138	0.17328	0.014305	0.075881	0.011206	Curated_gene_sets:kegg_insulin_signaling_pathway	1	0.907555
Curated_gene_sets:kegg_gnrh_...	SET	101	-0.077585	-0.0054847	0.088093	0.81076	Curated_gene_sets:kegg_gnrh_signaling_pathway	1	0.979361
Curated_gene_sets:kegg_proge...	SET	86	0.18018	0.011758	0.091713	0.024738	Curated_gene_sets:kegg_progesterone_mediated_oocyte_maturation	1	0.915446
Curated_gene_sets:kegg_melan...1	SET	101	0.12529	0.0088574	0.091422	0.085274	Curated_gene_sets:kegg_melanogenesis	1	0.949418
Curated_gene_sets:kegg_adipo...	SET	67	-0.011046	-0.00063652	0.11062	0.53977	Curated_gene_sets:kegg_adipocytokine_signaling_pathway	1	0.964176
Curated_gene_sets:kegg_type_...2	SET	48	0.042784	0.0020878	0.13012	0.37115	Curated_gene_sets:kegg_type_ii_diabetes_mellitus	1	0.96111
Curated_gene_sets:kegg_type_...1	SET	41	0.26441	0.011927	0.15375	0.042748	Curated_gene_sets:kegg_type_i_diabetes_mellitus	1	0.936281
Curated_gene_sets:kegg_matur...	SET	25	-0.32804	-0.011559	0.18937	0.95838	Curated_gene_sets:kegg_maturity_onset_diabetes_of_the_young	1	0.991359
Curated_gene_sets:kegg_aldos...	SET	43	0.19019	0.0087854	0.12329	0.061467	Curated_gene_sets:kegg_aldosterone_regulated_sodium_reabsorption	1	0.949418
Curated_gene_sets:kegg_vasop...	SET	44	0.077175	0.003606	0.13957	0.29015	Curated_gene_sets:kegg_vasopressin_regulated_water_reabsorption	1	0.96111
Curated_gene_sets:kegg_proxi...	SET	24	0.2379	0.008214	0.17033	0.081257	Curated_gene_sets:kegg_proximal_tubule_bicarbonate_reclamation	1	0.949418
Curated_gene_sets:kegg_alzhe...	SET	160	-0.10068	-0.0089446	0.067445	0.93224	Curated_gene_sets:kegg_alzheimers_disease	1	0.991359
Curated_gene_sets:kegg_parki...	SET	116	-0.11611	-0.008793	0.07764	0.93259	Curated_gene_sets:kegg_parkinsons_disease	1	0.991359
Curated_gene_sets:kegg_amyot...	SET	52	-0.24083	-0.012231	0.11595	0.98109	Curated_gene_sets:kegg_amyotrophic_lateral_sclerosis_als	1	0.995468
Curated_gene_sets:kegg_hunti...	SET	176	-0.081367	-0.0075788	0.06474	0.89558	Curated_gene_sets:kegg_huntingtons_disease	1	0.988773
Curated_gene_sets:kegg_prion...	SET	35	-0.077733	-0.0032401	0.14791	0.70039	Curated_gene_sets:kegg_prion_diseases	1	0.969036
Curated_gene_sets:kegg_vibri...	SET	54	0.03595	0.0018604	0.12339	0.3854	Curated_gene_sets:kegg_vibrio_cholerae_infection	1	0.96111
Curated_gene_sets:kegg_epith...	SET	67	-0.058914	-0.003395	0.099901	0.72231	Curated_gene_sets:kegg_epithelial_cell_signaling_in_helicobacter_pylori_infection	1	0.973501
Curated_gene_sets:kegg_patho...	SET	56	0.060213	0.0031731	0.11575	0.30146	Curated_gene_sets:kegg_pathogenic_escherichia_coli_infection	1	0.96111
Curated_gene_sets:kegg_leish...	SET	69	0.075764	0.0044304	0.10661	0.23865	Curated_gene_sets:kegg_leishmania_infection	1	0.96111
Curated_gene_sets:kegg_pathw...	SET	327	0.020413	0.0025819	0.047962	0.3352	Curated_gene_sets:kegg_pathways_in_cancer	1	0.96111
Curated_gene_sets:kegg_color...	SET	63	0.24355	0.013611	0.11527	0.017315	Curated_gene_sets:kegg_colorectal_cancer	1	0.907555
Curated_gene_sets:kegg_renal...	SET	71	0.083374	0.0049453	0.09983	0.20182	Curated_gene_sets:kegg_renal_cell_carcinoma	1	0.96111
Curated_gene_sets:kegg_pancr...	SET	71	0.086342	0.0051214	0.10567	0.20694	Curated_gene_sets:kegg_pancreatic_cancer	1	0.96111
Curated_gene_sets:kegg_endom...	SET	53	0.34542	0.01771	0.12051	0.0020785	Curated_gene_sets:kegg_endometrial_cancer	1	0.745144
Curated_gene_sets:kegg_glioma	SET	66	0.25525	0.014599	0.10907	0.0096422	Curated_gene_sets:kegg_glioma	1	0.90328
Curated_gene_sets:kegg_prost...	SET	89	0.19739	0.013103	0.093044	0.01695	Curated_gene_sets:kegg_prostate_cancer	1	0.907555
Curated_gene_sets:kegg_thyro...	SET	29	0.19415	0.0073678	0.16162	0.11483	Curated_gene_sets:kegg_thyroid_cancer	1	0.950802
Curated_gene_sets:kegg_basal...1	SET	55	0.1135	0.0059277	0.11672	0.16544	Curated_gene_sets:kegg_basal_cell_carcinoma	1	0.957476
Curated_gene_sets:kegg_melan...2	SET	72	0.18014	0.01076	0.10101	0.037274	Curated_gene_sets:kegg_melanoma	1	0.931724
Curated_gene_sets:kegg_bladd...	SET	42	0.18831	0.008597	0.13415	0.080218	Curated_gene_sets:kegg_bladder_cancer	1	0.949418
Curated_gene_sets:kegg_chron...	SET	74	0.15949	0.0096571	0.1023	0.059505	Curated_gene_sets:kegg_chronic_myeloid_leukemia	1	0.949418
Curated_gene_sets:kegg_acute...	SET	58	0.22825	0.012241	0.12238	0.031091	Curated_gene_sets:kegg_acute_myeloid_leukemia	1	0.92796
Curated_gene_sets:kegg_small...	SET	86	-0.009761	-0.00063697	0.097996	0.53967	Curated_gene_sets:kegg_small_cell_lung_cancer	1	0.964176
Curated_gene_sets:kegg_non_s...	SET	55	0.20188	0.010544	0.12356	0.051145	Curated_gene_sets:kegg_non_small_cell_lung_cancer	1	0.949418
Curated_gene_sets:kegg_asthma	SET	28	0.0012752	4.7551e-05	0.1953	0.4974	Curated_gene_sets:kegg_asthma	1	0.964176
Curated_gene_sets:kegg_autoi...	SET	50	0.24859	0.01238	0.15031	0.049086	Curated_gene_sets:kegg_autoimmune_thyroid_disease	1	0.946171
Curated_gene_sets:kegg_syste...	SET	132	0.033156	0.0026774	0.096924	0.36615	Curated_gene_sets:kegg_systemic_lupus_erythematosus	1	0.96111
Curated_gene_sets:kegg_allog...	SET	35	0.30339	0.012646	0.16358	0.031826	Curated_gene_sets:kegg_allograft_rejection	1	0.931724
Curated_gene_sets:kegg_graft...	SET	37	0.25226	0.010811	0.15537	0.052238	Curated_gene_sets:kegg_graft_versus_host_disease	1	0.949418
Curated_gene_sets:kegg_prima...2	SET	36	-0.020284	-0.00085746	0.14841	0.55436	Curated_gene_sets:kegg_primary_immunodeficiency	1	0.964176
Curated_gene_sets:kegg_hyper...	SET	85	-0.041666	-0.0027032	0.098198	0.66432	Curated_gene_sets:kegg_hypertrophic_cardiomyopathy_hcm	1	0.964176
Curated_gene_sets:kegg_arrhy...	SET	74	-0.065017	-0.0039368	0.10282	0.73641	Curated_gene_sets:kegg_arrhythmogenic_right_ventricular_cardiomyopathy_arvc	1	0.97442
Curated_gene_sets:kegg_dilat...	SET	91	-0.0096647	-0.00064868	0.096826	0.53975	Curated_gene_sets:kegg_dilated_cardiomyopathy	1	0.964176
Curated_gene_sets:kegg_viral...	SET	68	0.23219	0.013479	0.11535	0.022072	Curated_gene_sets:kegg_viral_myocarditis	1	0.907555
Curated_gene_sets:biocarta_r...14	SET	15	0.034543	0.00094308	0.23856	0.44244	Curated_gene_sets:biocarta_rela_pathway	1	0.961809
Curated_gene_sets:biocarta_n...8	SET	28	0.021096	0.00078665	0.17007	0.45064	Curated_gene_sets:biocarta_no1_pathway	1	0.964071
Curated_gene_sets:biocarta_c...29	SET	20	0.30017	0.0094617	0.21201	0.078422	Curated_gene_sets:biocarta_csk_pathway	1	0.949418
Curated_gene_sets:biocarta_s...13	SET	11	0.38635	0.0090336	0.25006	0.061177	Curated_gene_sets:biocarta_srcrptp_pathway	1	0.949418
Curated_gene_sets:biocarta_a...15	SET	20	-0.17365	-0.0054736	0.18166	0.83043	Curated_gene_sets:biocarta_ami_pathway	1	0.980886
Curated_gene_sets:biocarta_g...10	SET	14	-0.036304	-0.00095758	0.2163	0.56665	Curated_gene_sets:biocarta_granulocytes_pathway	1	0.964176
Curated_gene_sets:biocarta_l...7	SET	12	0.025383	0.00061988	0.24292	0.45839	Curated_gene_sets:biocarta_lym_pathway	1	0.964176
Curated_gene_sets:biocarta_a...16	SET	17	0.18956	0.0055093	0.18793	0.15658	Curated_gene_sets:biocarta_arap_pathway	1	0.957284
Curated_gene_sets:biocarta_a...6	SET	33	0.21738	0.0087989	0.14341	0.064796	Curated_gene_sets:biocarta_agr_pathway	1	0.949418
Curated_gene_sets:biocarta_a...9	SET	11	0.23039	0.0053869	0.30932	0.22819	Curated_gene_sets:biocarta_akap95_pathway	1	0.96111
Curated_gene_sets:biocarta_a...11	SET	22	0.086081	0.0028457	0.19217	0.3271	Curated_gene_sets:biocarta_akt_pathway	1	0.96111
Curated_gene_sets:biocarta_a...12	SET	37	0.023695	0.0010155	0.16064	0.44137	Curated_gene_sets:biocarta_alk_pathway	1	0.961809
Curated_gene_sets:biocarta_a...20	SET	27	0.13324	0.0048791	0.17318	0.22084	Curated_gene_sets:biocarta_at1r_pathway	1	0.96111
Curated_gene_sets:biocarta_a...1	SET	14	0.032804	0.00086526	0.22441	0.44189	Curated_gene_sets:biocarta_ace2_pathway	1	0.961809
Curated_gene_sets:biocarta_a...19	SET	13	0.12322	0.0031321	0.24596	0.30819	Curated_gene_sets:biocarta_asbcell_pathway	1	0.96111
Curated_gene_sets:biocarta_c...20	SET	18	-0.30853	-0.0092266	0.23572	0.90471	Curated_gene_sets:biocarta_chemical_pathway	1	0.989476
Curated_gene_sets:biocarta_s...11	SET	16	-0.0015432	-4.3514e-05	0.21905	0.50281	Curated_gene_sets:biocarta_sppa_pathway	1	0.964176
Curated_gene_sets:biocarta_a...21	SET	20	0.15811	0.0049837	0.18678	0.19864	Curated_gene_sets:biocarta_atm_pathway	1	0.96111
Curated_gene_sets:biocarta_a...5	SET	11	-0.21917	-0.0051248	0.2945	0.77162	Curated_gene_sets:biocarta_agpcr_pathway	1	0.977333
Curated_gene_sets:biocarta_b...7	SET	15	0.12525	0.0034194	0.24834	0.30702	Curated_gene_sets:biocarta_bcellsurvival_pathway	1	0.96111
Curated_gene_sets:biocarta_b...10	SET	12	0.33545	0.008192	0.2501	0.089929	Curated_gene_sets:biocarta_blymphocyte_pathway	1	0.949418
Curated_gene_sets:biocarta_b...8	SET	33	0.077484	0.0031363	0.15463	0.30816	Curated_gene_sets:biocarta_bcr_pathway	1	0.96111
Curated_gene_sets:biocarta_b...9	SET	29	0.077952	0.0029581	0.16933	0.32264	Curated_gene_sets:biocarta_biopeptides_pathway	1	0.96111
Curated_gene_sets:biocarta_r...7	SET	15	0.36574	0.0099854	0.26703	0.085405	Curated_gene_sets:biocarta_rankl_pathway	1	0.949418
Curated_gene_sets:biocarta_c...15	SET	16	0.1827	0.0051514	0.21647	0.19934	Curated_gene_sets:biocarta_cdmac_pathway	1	0.96111
Curated_gene_sets:biocarta_c...5	SET	26	0.141	0.0050667	0.19832	0.23855	Curated_gene_sets:biocarta_carm_er_pathway	1	0.96111
Curated_gene_sets:biocarta_c...6	SET	22	0.015028	0.0004968	0.19201	0.46881	Curated_gene_sets:biocarta_caspase_pathway	1	0.964176
Curated_gene_sets:biocarta_c...8	SET	12	0.34603	0.0084504	0.25142	0.084377	Curated_gene_sets:biocarta_cbl_pathway	1	0.949418
Curated_gene_sets:biocarta_c...9	SET	19	0.19196	0.0058977	0.21148	0.18203	Curated_gene_sets:biocarta_ccr3_pathway	1	0.96111
Curated_gene_sets:biocarta_c...11	SET	14	-0.13203	-0.0034824	0.2438	0.70593	Curated_gene_sets:biocarta_cd40_pathway	1	0.970398
Curated_gene_sets:biocarta_m...5	SET	18	0.18127	0.0054209	0.203	0.18595	Curated_gene_sets:biocarta_mcm_pathway	1	0.96111
Curated_gene_sets:biocarta_g...1	SET	28	-0.29928	-0.01116	0.17676	0.95477	Curated_gene_sets:biocarta_g1_pathway	1	0.991359
Curated_gene_sets:biocarta_g...2	SET	24	0.2208	0.0076235	0.15802	0.08117	Curated_gene_sets:biocarta_g2_pathway	1	0.949418
Curated_gene_sets:biocarta_l...1	SET	17	0.15837	0.0046028	0.18656	0.19797	Curated_gene_sets:biocarta_lair_pathway	1	0.96111
Curated_gene_sets:biocarta_c...18	SET	21	-0.018512	-0.00059791	0.18578	0.53968	Curated_gene_sets:biocarta_ceramide_pathway	1	0.964176
Curated_gene_sets:biocarta_t...13	SET	19	-0.26962	-0.0082837	0.1942	0.91748	Curated_gene_sets:biocarta_tid_pathway	1	0.991359
Curated_gene_sets:biocarta_c...24	SET	14	-0.27749	-0.0073193	0.20303	0.91414	Curated_gene_sets:biocarta_classic_pathway	1	0.991238
Curated_gene_sets:biocarta_c...25	SET	20	-0.19179	-0.0060453	0.17439	0.86428	Curated_gene_sets:biocarta_comp_pathway	1	0.982719
Curated_gene_sets:biocarta_v...1	SET	24	-0.24075	-0.0083123	0.19713	0.889	Curated_gene_sets:biocarta_vdr_pathway	1	0.98641
Curated_gene_sets:biocarta_h...3	SET	25	-0.00020542	-7.2383e-06	0.17022	0.50048	Curated_gene_sets:biocarta_hdac_pathway	1	0.964176
Curated_gene_sets:biocarta_g...5	SET	17	0.22458	0.0065269	0.22256	0.15648	Curated_gene_sets:biocarta_gcr_pathway	1	0.957284
Curated_gene_sets:biocarta_c...31	SET	24	-0.11439	-0.0039493	0.1937	0.72258	Curated_gene_sets:biocarta_ctcf_pathway	1	0.973501
Curated_gene_sets:biocarta_c...32	SET	13	0.2533	0.0064384	0.2416	0.14723	Curated_gene_sets:biocarta_ctl_pathway	1	0.95299
Curated_gene_sets:biocarta_c...34	SET	19	0.014024	0.00043086	0.19162	0.47083	Curated_gene_sets:biocarta_cxcr4_pathway	1	0.964176
Curated_gene_sets:biocarta_c...17	SET	24	-0.088878	-0.0030686	0.176	0.69321	Curated_gene_sets:biocarta_cellcycle_pathway	1	0.968434
Curated_gene_sets:biocarta_c...19	SET	11	-0.076053	-0.0017783	0.26429	0.61323	Curated_gene_sets:biocarta_cftr_pathway	1	0.964176
Curated_gene_sets:biocarta_c...35	SET	19	0.23173	0.0071196	0.19856	0.12161	Curated_gene_sets:biocarta_cytokine_pathway	1	0.95299
Curated_gene_sets:biocarta_i...18	SET	27	0.060411	0.0022121	0.17165	0.36244	Curated_gene_sets:biocarta_inflam_pathway	1	0.96111
Curated_gene_sets:biocarta_d...1	SET	12	-0.075191	-0.0018362	0.2479	0.61917	Curated_gene_sets:biocarta_d4gdi_pathway	1	0.964176
Curated_gene_sets:biocarta_d...2	SET	17	-0.15195	-0.0044162	0.22303	0.75216	Curated_gene_sets:biocarta_dc_pathway	1	0.975315
Curated_gene_sets:biocarta_m...16	SET	17	-0.17397	-0.005056	0.17581	0.83879	Curated_gene_sets:biocarta_mta3_pathway	1	0.980886
Curated_gene_sets:biocarta_c...2	SET	18	-0.17135	-0.0051242	0.18839	0.81846	Curated_gene_sets:biocarta_calcineurin_pathway	1	0.979361
Curated_gene_sets:biocarta_e...5	SET	27	0.070075	0.002566	0.16668	0.3371	Curated_gene_sets:biocarta_egf_pathway	1	0.96111
Curated_gene_sets:biocarta_e...21	SET	11	-0.54354	-0.012709	0.30111	0.96446	Curated_gene_sets:biocarta_etc_pathway	1	0.992152
Curated_gene_sets:biocarta_n...1	SET	17	-0.17976	-0.0052245	0.19876	0.81711	Curated_gene_sets:biocarta_ndkdynamin_pathway	1	0.979361
Curated_gene_sets:biocarta_e...13	SET	19	0.07214	0.0022164	0.20993	0.36556	Curated_gene_sets:biocarta_epo_pathway	1	0.96111
Curated_gene_sets:biocarta_e...1	SET	19	0.17335	0.0053259	0.22119	0.21662	Curated_gene_sets:biocarta_ecm_pathway	1	0.96111
Curated_gene_sets:biocarta_e...19	SET	27	0.081775	0.0029944	0.17899	0.32388	Curated_gene_sets:biocarta_erk_pathway	1	0.96111
Curated_gene_sets:biocarta_e...20	SET	15	-0.33984	-0.0092783	0.23628	0.92482	Curated_gene_sets:biocarta_eryth_pathway	1	0.991359
Curated_gene_sets:biocarta_e...14	SET	11	-0.01394	-0.00032593	0.23549	0.5236	Curated_gene_sets:biocarta_eponfkb_pathway	1	0.964176
Curated_gene_sets:biocarta_e...10	SET	16	-0.053322	-0.0015035	0.19703	0.60666	Curated_gene_sets:biocarta_eif_pathway	1	0.964176
Curated_gene_sets:biocarta_e...23	SET	13	-0.29032	-0.0073793	0.20899	0.9176	Curated_gene_sets:biocarta_extrinsic_pathway	1	0.991359
Curated_gene_sets:biocarta_f...1	SET	30	0.064488	0.002489	0.16028	0.34371	Curated_gene_sets:biocarta_fas_pathway	1	0.96111
Curated_gene_sets:biocarta_f...3	SET	39	0.097721	0.0042993	0.13499	0.23457	Curated_gene_sets:biocarta_fcer1_pathway	1	0.96111
Curated_gene_sets:biocarta_f...4	SET	12	-0.17509	-0.0042758	0.23334	0.77347	Curated_gene_sets:biocarta_fibrinolysis_pathway	1	0.977333
Curated_gene_sets:biocarta_f...6	SET	34	0.06616	0.0027181	0.1478	0.32722	Curated_gene_sets:biocarta_fmlp_pathway	1	0.96111
Curated_gene_sets:biocarta_g...4	SET	14	0.14727	0.0038846	0.29087	0.30632	Curated_gene_sets:biocarta_gata3_pathway	1	0.96111
Curated_gene_sets:biocarta_g...6	SET	27	0.16241	0.0059471	0.16	0.15505	Curated_gene_sets:biocarta_gh_pathway	1	0.957284
Curated_gene_sets:biocarta_a...7	SET	13	0.010651	0.00027073	0.2265	0.48125	Curated_gene_sets:biocarta_ahsp_pathway	1	0.964176
Curated_gene_sets:biocarta_h...7	SET	55	0.052042	0.002718	0.11055	0.31891	Curated_gene_sets:biocarta_hivnef_pathway	1	0.96111
Curated_gene_sets:biocarta_m...13	SET	21	0.066216	0.0021387	0.1828	0.35859	Curated_gene_sets:biocarta_mpr_pathway	1	0.96111
Curated_gene_sets:biocarta_h...2	SET	17	0.17874	0.0051949	0.2059	0.19267	Curated_gene_sets:biocarta_hcmv_pathway	1	0.96111
Curated_gene_sets:biocarta_p...5	SET	21	0.21683	0.0070033	0.19796	0.13669	Curated_gene_sets:biocarta_p53hypoxia_pathway	1	0.95299
Curated_gene_sets:biocarta_h...6	SET	15	0.096547	0.0026359	0.22489	0.33385	Curated_gene_sets:biocarta_hif_pathway	1	0.96111
Curated_gene_sets:biocarta_i...3	SET	21	0.21276	0.0068721	0.19373	0.13605	Curated_gene_sets:biocarta_igf1_pathway	1	0.95299
Curated_gene_sets:biocarta_i...8	SET	15	-0.012606	-0.00034417	0.24217	0.52076	Curated_gene_sets:biocarta_il17_pathway	1	0.964176
Curated_gene_sets:biocarta_i...11	SET	22	0.12487	0.004128	0.2098	0.27587	Curated_gene_sets:biocarta_il2_pathway	1	0.96111
Curated_gene_sets:biocarta_i...13	SET	15	0.57888	0.015804	0.26841	0.015521	Curated_gene_sets:biocarta_il3_pathway	1	0.907555
Curated_gene_sets:biocarta_i...14	SET	11	0.51805	0.012113	0.28976	0.036909	Curated_gene_sets:biocarta_il4_pathway	1	0.931724
Curated_gene_sets:biocarta_i...15	SET	11	0.083918	0.0019622	0.30022	0.38992	Curated_gene_sets:biocarta_il5_pathway	1	0.96111
Curated_gene_sets:biocarta_i...16	SET	21	0.040084	0.0012947	0.20068	0.42084	Curated_gene_sets:biocarta_il6_pathway	1	0.961809
Curated_gene_sets:biocarta_i...6	SET	13	-0.25171	-0.0063978	0.25036	0.84264	Curated_gene_sets:biocarta_il10_pathway	1	0.980886
Curated_gene_sets:biocarta_i...7	SET	19	-0.082045	-0.0025207	0.19823	0.66052	Curated_gene_sets:biocarta_il12_pathway	1	0.964176
Curated_gene_sets:biocarta_i...12	SET	37	0.086345	0.0037004	0.14678	0.27819	Curated_gene_sets:biocarta_il2rb_pathway	1	0.96111
Curated_gene_sets:biocarta_i...17	SET	16	-0.13538	-0.0038171	0.24797	0.70744	Curated_gene_sets:biocarta_il7_pathway	1	0.970752
Curated_gene_sets:biocarta_g...11	SET	20	0.20957	0.0066059	0.19957	0.14684	Curated_gene_sets:biocarta_gsk3_pathway	1	0.95299
Curated_gene_sets:biocarta_d...3	SET	28	0.17434	0.0065009	0.16761	0.14915	Curated_gene_sets:biocarta_death_pathway	1	0.95299
Curated_gene_sets:biocarta_r...4	SET	26	0.0091562	0.00032902	0.18609	0.48038	Curated_gene_sets:biocarta_raccycd_pathway	1	0.964176
Curated_gene_sets:biocarta_g...8	SET	23	0.17159	0.0057997	0.20034	0.19588	Curated_gene_sets:biocarta_gleevec_pathway	1	0.96111
Curated_gene_sets:biocarta_i...19	SET	21	0.15027	0.0048534	0.19628	0.22197	Curated_gene_sets:biocarta_insulin_pathway	1	0.96111
Curated_gene_sets:biocarta_i...20	SET	33	0.065329	0.0026443	0.14914	0.33068	Curated_gene_sets:biocarta_integrin_pathway	1	0.96111
Curated_gene_sets:biocarta_i...21	SET	23	-0.066009	-0.0022311	0.17569	0.64643	Curated_gene_sets:biocarta_intrinsic_pathway	1	0.964176
Curated_gene_sets:biocarta_k...	SET	45	-0.10497	-0.0049599	0.1355	0.78072	Curated_gene_sets:biocarta_keratinocyte_pathway	1	0.977333
Curated_gene_sets:biocarta_t...4	SET	12	0.13424	0.0032782	0.25843	0.30174	Curated_gene_sets:biocarta_tcra_pathway	1	0.96111
Curated_gene_sets:biocarta_l...3	SET	12	-0.25133	-0.0061377	0.21931	0.8741	Curated_gene_sets:biocarta_lectin_pathway	1	0.983786
Curated_gene_sets:biocarta_p...30	SET	27	-0.025917	-0.00094904	0.16592	0.56206	Curated_gene_sets:biocarta_pyk2_pathway	1	0.964176
Curated_gene_sets:biocarta_e...6	SET	11	0.36377	0.0085056	0.27483	0.092826	Curated_gene_sets:biocarta_egfr_smrte_pathway	1	0.949418
Curated_gene_sets:biocarta_m...3	SET	80	-0.00091527	-5.7614e-05	0.094817	0.50385	Curated_gene_sets:biocarta_mapk_pathway	1	0.964176
Curated_gene_sets:biocarta_m...4	SET	19	0.23492	0.0072176	0.21951	0.14227	Curated_gene_sets:biocarta_mcalpain_pathway	1	0.95299
Curated_gene_sets:biocarta_p...22	SET	52	0.1288	0.0065414	0.12345	0.14841	Curated_gene_sets:biocarta_ppara_pathway	1	0.95299
Curated_gene_sets:biocarta_e...22	SET	18	-0.094424	-0.0028238	0.21167	0.67223	Curated_gene_sets:biocarta_ets_pathway	1	0.964645
Curated_gene_sets:biocarta_m...17	SET	21	-0.20728	-0.0066948	0.18558	0.86797	Curated_gene_sets:biocarta_mtor_pathway	1	0.982719
Curated_gene_sets:biocarta_i...5	SET	23	0.44808	0.015145	0.18672	0.0082101	Curated_gene_sets:biocarta_igf1r_pathway	1	0.866909
Curated_gene_sets:biocarta_p...14	SET	16	0.38668	0.010903	0.23322	0.048666	Curated_gene_sets:biocarta_pitx2_pathway	1	0.946171
Curated_gene_sets:biocarta_n...5	SET	20	0.070689	0.0022282	0.21498	0.37115	Curated_gene_sets:biocarta_ngf_pathway	1	0.96111
Curated_gene_sets:biocarta_v...3	SET	26	-0.044242	-0.0015898	0.16643	0.60481	Curated_gene_sets:biocarta_vip_pathway	1	0.964176
Curated_gene_sets:biocarta_n...3	SET	51	0.16543	0.0083207	0.12246	0.088364	Curated_gene_sets:biocarta_nfat_pathway	1	0.949418
Curated_gene_sets:biocarta_n...14	SET	22	-0.022563	-0.00074591	0.19452	0.54617	Curated_gene_sets:biocarta_nthi_pathway	1	0.964176
Curated_gene_sets:biocarta_n...4	SET	20	0.0049428	0.0001558	0.19483	0.48988	Curated_gene_sets:biocarta_nfkb_pathway	1	0.964176
Curated_gene_sets:biocarta_n...10	SET	21	-0.17367	-0.0056093	0.19341	0.81538	Curated_gene_sets:biocarta_nos1_pathway	1	0.979361
Curated_gene_sets:biocarta_n...9	SET	15	-0.059695	-0.0016298	0.2425	0.59722	Curated_gene_sets:biocarta_no2il12_pathway	1	0.964176
Curated_gene_sets:biocarta_n...15	SET	34	-0.31219	-0.012826	0.16451	0.97112	Curated_gene_sets:biocarta_nuclearrs_pathway	1	0.994437
Curated_gene_sets:biocarta_a...17	SET	20	-0.052095	-0.0016421	0.18438	0.61124	Curated_gene_sets:biocarta_arenrf2_pathway	1	0.964176
Curated_gene_sets:biocarta_p...3	SET	36	-0.16907	-0.0071471	0.14847	0.87258	Curated_gene_sets:biocarta_p38mapk_pathway	1	0.983485
Curated_gene_sets:biocarta_p...4	SET	16	-0.10558	-0.0029769	0.22299	0.68205	Curated_gene_sets:biocarta_p53_pathway	1	0.966296
Curated_gene_sets:biocarta_p...9	SET	28	-0.13072	-0.0048744	0.16373	0.78767	Curated_gene_sets:biocarta_pdgf_pathway	1	0.977333
Curated_gene_sets:biocarta_c...10	SET	17	-0.32323	-0.0093942	0.21716	0.93167	Curated_gene_sets:biocarta_ccr5_pathway	1	0.991359
Curated_gene_sets:biocarta_p...28	SET	23	0.0065331	0.00022082	0.18849	0.48618	Curated_gene_sets:biocarta_ptdins_pathway	1	0.964176
Curated_gene_sets:biocarta_p...19	SET	11	0.40427	0.0094527	0.305	0.092514	Curated_gene_sets:biocarta_plce_pathway	1	0.949418
Curated_gene_sets:biocarta_e...2	SET	23	0.00059066	1.9965e-05	0.19406	0.49879	Curated_gene_sets:biocarta_edg1_pathway	1	0.964176
Curated_gene_sets:biocarta_c...14	SET	13	0.31984	0.0081296	0.20953	0.063454	Curated_gene_sets:biocarta_cdk5_pathway	1	0.949418
Curated_gene_sets:biocarta_m...18	SET	11	-0.12147	-0.0028403	0.24594	0.68931	Curated_gene_sets:biocarta_myosin_pathway	1	0.967509
Curated_gene_sets:biocarta_p...16	SET	14	-0.025013	-0.00065976	0.25111	0.53967	Curated_gene_sets:biocarta_plateletapp_pathway	1	0.964176
Curated_gene_sets:biocarta_p...26	SET	14	0.19233	0.0050731	0.24792	0.21894	Curated_gene_sets:biocarta_ps1_pathway	1	0.96111
Curated_gene_sets:biocarta_a...10	SET	14	0.083153	0.0021933	0.26597	0.37728	Curated_gene_sets:biocarta_akapcentrosome_pathway	1	0.96111
Curated_gene_sets:biocarta_p...29	SET	18	0.45903	0.013727	0.19386	0.0089531	Curated_gene_sets:biocarta_pten_pathway	1	0.885077
Curated_gene_sets:biocarta_r...1	SET	13	-0.024417	-0.00062063	0.23725	0.54098	Curated_gene_sets:biocarta_rab_pathway	1	0.964176
Curated_gene_sets:biocarta_r...2	SET	21	0.21197	0.0068463	0.1662	0.1011	Curated_gene_sets:biocarta_rac1_pathway	1	0.949418
Curated_gene_sets:biocarta_r...10	SET	22	0.25803	0.0085301	0.20838	0.10781	Curated_gene_sets:biocarta_ras_pathway	1	0.949418
Curated_gene_sets:biocarta_n...6	SET	21	0.10323	0.0033343	0.1668	0.26799	Curated_gene_sets:biocarta_nkcells_pathway	1	0.96111
Curated_gene_sets:biocarta_r...11	SET	13	0.23324	0.0059283	0.24668	0.17221	Curated_gene_sets:biocarta_rb_pathway	1	0.95885
Curated_gene_sets:biocarta_b...1	SET	25	0.1971	0.0069454	0.18026	0.13711	Curated_gene_sets:biocarta_bad_pathway	1	0.95299
Curated_gene_sets:biocarta_c...23	SET	15	0.25429	0.0069424	0.19524	0.096388	Curated_gene_sets:biocarta_ck1_pathway	1	0.949418
Curated_gene_sets:biocarta_e...9	SET	24	-0.16311	-0.0056316	0.18093	0.81633	Curated_gene_sets:biocarta_eif4_pathway	1	0.979361
Curated_gene_sets:biocarta_s...16	SET	15	0.022153	0.00060481	0.21664	0.45928	Curated_gene_sets:biocarta_stem_pathway	1	0.964176
Curated_gene_sets:biocarta_p...1	SET	14	-0.3032	-0.0079973	0.24707	0.89012	Curated_gene_sets:biocarta_p27_pathway	1	0.986581
Curated_gene_sets:biocarta_p...13	SET	15	0.07503	0.0020484	0.21858	0.3657	Curated_gene_sets:biocarta_pgc1a_pathway	1	0.96111
Curated_gene_sets:biocarta_p...21	SET	17	-0.076426	-0.0022212	0.22307	0.63405	Curated_gene_sets:biocarta_pml_pathway	1	0.964176
Curated_gene_sets:biocarta_d...6	SET	13	-0.10108	-0.0025693	0.2619	0.65024	Curated_gene_sets:biocarta_dream_pathway	1	0.964176
Curated_gene_sets:biocarta_l...4	SET	11	-0.51809	-0.012114	0.27513	0.97014	Curated_gene_sets:biocarta_leptin_pathway	1	0.99438
Curated_gene_sets:biocarta_r...15	SET	21	0.19622	0.0063378	0.20802	0.17277	Curated_gene_sets:biocarta_rho_pathway	1	0.95885
Curated_gene_sets:biocarta_a...8	SET	11	0.34906	0.0081618	0.26927	0.097442	Curated_gene_sets:biocarta_akap13_pathway	1	0.949418
Curated_gene_sets:biocarta_a...22	SET	23	-0.035062	-0.0011851	0.18411	0.57552	Curated_gene_sets:biocarta_atrbrca_pathway	1	0.964176
Curated_gene_sets:biocarta_c...3	SET	18	0.29416	0.0087968	0.22024	0.090851	Curated_gene_sets:biocarta_cardiacegf_pathway	1	0.949418
Curated_gene_sets:biocarta_h...4	SET	23	0.35935	0.012146	0.18819	0.028103	Curated_gene_sets:biocarta_her2_pathway	1	0.92796
Curated_gene_sets:biocarta_e...18	SET	14	0.30636	0.0080807	0.20065	0.063411	Curated_gene_sets:biocarta_erk5_pathway	1	0.949418
Curated_gene_sets:biocarta_m...1	SET	19	0.018406	0.00056552	0.1893	0.46127	Curated_gene_sets:biocarta_mal_pathway	1	0.964176
Curated_gene_sets:biocarta_m...6	SET	18	-0.089068	-0.0026636	0.19067	0.6798	Curated_gene_sets:biocarta_mef2d_pathway	1	0.965795
Curated_gene_sets:biocarta_m...10	SET	19	0.067611	0.0020773	0.19031	0.3612	Curated_gene_sets:biocarta_mitochondria_pathway	1	0.96111
Curated_gene_sets:biocarta_a...3	SET	14	-0.063993	-0.0016879	0.21774	0.61558	Curated_gene_sets:biocarta_ach_pathway	1	0.964176
Curated_gene_sets:biocarta_b...3	SET	14	0.29885	0.0078827	0.23992	0.10646	Curated_gene_sets:biocarta_barr_mapk_pathway	1	0.949418
Curated_gene_sets:biocarta_t...16	SET	19	-0.30851	-0.0094787	0.21695	0.92248	Curated_gene_sets:biocarta_tob1_pathway	1	0.991359
Curated_gene_sets:biocarta_b...5	SET	17	0.34022	0.009888	0.2167	0.058212	Curated_gene_sets:biocarta_barrestin_src_pathway	1	0.949418
Curated_gene_sets:biocarta_n...7	SET	26	0.020003	0.00071879	0.21081	0.4622	Curated_gene_sets:biocarta_nkt_pathway	1	0.964176
Curated_gene_sets:biocarta_i...9	SET	30	0.16926	0.0065327	0.15701	0.14053	Curated_gene_sets:biocarta_il1r_pathway	1	0.95299
Curated_gene_sets:biocarta_m...8	SET	33	-0.00054543	-2.2077e-05	0.15011	0.50145	Curated_gene_sets:biocarta_met_pathway	1	0.964176
Curated_gene_sets:biocarta_g...9	SET	30	-0.10844	-0.0041854	0.15841	0.75319	Curated_gene_sets:biocarta_gpcr_pathway	1	0.975442
Curated_gene_sets:biocarta_i...4	SET	19	0.044353	0.0013627	0.19691	0.4109	Curated_gene_sets:biocarta_igf1mtor_pathway	1	0.961809
Curated_gene_sets:biocarta_s...6	SET	16	-0.0088457	-0.00024942	0.24543	0.51438	Curated_gene_sets:biocarta_shh_pathway	1	0.964176
Curated_gene_sets:biocarta_p...27	SET	11	0.19215	0.0044929	0.23219	0.20397	Curated_gene_sets:biocarta_ptc1_pathway	1	0.96111
Curated_gene_sets:biocarta_s...12	SET	17	0.56202	0.016334	0.21374	0.0042807	Curated_gene_sets:biocarta_spry_pathway	1	0.866909
Curated_gene_sets:biocarta_b...4	SET	12	0.085029	0.0020765	0.2837	0.3822	Curated_gene_sets:biocarta_barrestin_pathway	1	0.96111
Curated_gene_sets:biocarta_s...15	SET	20	-0.1301	-0.004101	0.20016	0.74214	Curated_gene_sets:biocarta_stathmin_pathway	1	0.974859
Curated_gene_sets:biocarta_h...8	SET	14	-0.3626	-0.0095642	0.23497	0.9386	Curated_gene_sets:biocarta_hsp27_pathway	1	0.991359
Curated_gene_sets:biocarta_t...3	SET	44	0.14756	0.006895	0.13014	0.12843	Curated_gene_sets:biocarta_tcr_pathway	1	0.95299
Curated_gene_sets:biocarta_t...5	SET	12	0.0016617	4.0581e-05	0.24266	0.49727	Curated_gene_sets:biocarta_tcytotoxic_pathway	1	0.964176
Curated_gene_sets:biocarta_t...12	SET	12	-0.027141	-0.00066281	0.24826	0.54353	Curated_gene_sets:biocarta_thelper_pathway	1	0.964176
Curated_gene_sets:biocarta_t...1	SET	14	0.018186	0.00047968	0.22083	0.46718	Curated_gene_sets:biocarta_tall1_pathway	1	0.964176
Curated_gene_sets:biocarta_t...6	SET	17	-0.19729	-0.0057339	0.24036	0.79411	Curated_gene_sets:biocarta_tel_pathway	1	0.977333
Curated_gene_sets:biocarta_t...10	SET	19	0.20407	0.00627	0.20913	0.16459	Curated_gene_sets:biocarta_tgfb_pathway	1	0.957476
Curated_gene_sets:biocarta_t...11	SET	21	0.02415	0.00078002	0.17866	0.44624	Curated_gene_sets:biocarta_th1th2_pathway	1	0.963576
Curated_gene_sets:biocarta_4...	SET	18	0.10668	0.0031904	0.20404	0.30054	Curated_gene_sets:biocarta_41bb_pathway	1	0.96111
Curated_gene_sets:biocarta_c...33	SET	20	0.45035	0.014195	0.20019	0.012245	Curated_gene_sets:biocarta_ctla4_pathway	1	0.907555
Curated_gene_sets:biocarta_l...6	SET	15	0.10915	0.0029799	0.25903	0.33675	Curated_gene_sets:biocarta_longevity_pathway	1	0.96111
Curated_gene_sets:biocarta_p...6	SET	19	-0.10203	-0.0031348	0.19996	0.69506	Curated_gene_sets:biocarta_par1_pathway	1	0.968574
Curated_gene_sets:biocarta_s...17	SET	23	-0.19518	-0.0065971	0.18342	0.85635	Curated_gene_sets:biocarta_stress_pathway	1	0.982102
Curated_gene_sets:biocarta_t...14	SET	29	0.0032046	0.00012161	0.14748	0.49133	Curated_gene_sets:biocarta_tnfr1_pathway	1	0.964176
Curated_gene_sets:biocarta_t...15	SET	16	-0.15573	-0.0043911	0.20031	0.78155	Curated_gene_sets:biocarta_tnfr2_pathway	1	0.977333
Curated_gene_sets:biocarta_t...17	SET	24	-0.077611	-0.0026796	0.19166	0.65723	Curated_gene_sets:biocarta_toll_pathway	1	0.964176
Curated_gene_sets:biocarta_t...18	SET	24	0.064601	0.0022305	0.18454	0.36315	Curated_gene_sets:biocarta_tpo_pathway	1	0.96111
Curated_gene_sets:biocarta_c...27	SET	22	0.19211	0.0063508	0.18587	0.15068	Curated_gene_sets:biocarta_creb_pathway	1	0.95299
Curated_gene_sets:biocarta_c...4	SET	12	0.24064	0.0058766	0.27852	0.19381	Curated_gene_sets:biocarta_carm1_pathway	1	0.96111
Curated_gene_sets:biocarta_t...9	SET	24	0.58099	0.02006	0.19145	0.0012057	Curated_gene_sets:biocarta_tff_pathway	1	0.647799
Curated_gene_sets:biocarta_t...19	SET	14	0.17872	0.0047141	0.25465	0.2414	Curated_gene_sets:biocarta_trka_pathway	1	0.96111
Curated_gene_sets:biocarta_a...18	SET	17	0.061135	0.0017768	0.21021	0.38559	Curated_gene_sets:biocarta_arf_pathway	1	0.96111
Curated_gene_sets:biocarta_u...	SET	14	0.13897	0.0036655	0.24366	0.28423	Curated_gene_sets:biocarta_ucalpain_pathway	1	0.96111
Curated_gene_sets:biocarta_v...2	SET	27	-0.027723	-0.0010151	0.16208	0.5679	Curated_gene_sets:biocarta_vegf_pathway	1	0.964176
Curated_gene_sets:biocarta_v...4	SET	11	-0.126	-0.0029462	0.31993	0.65315	Curated_gene_sets:biocarta_vitcb_pathway	1	0.964176
Curated_gene_sets:biocarta_w...2	SET	24	0.1117	0.0038565	0.1808	0.26836	Curated_gene_sets:biocarta_wnt_pathway	1	0.96111
Curated_gene_sets:biocarta_a...4	SET	12	-0.17173	-0.004194	0.24098	0.76196	Curated_gene_sets:biocarta_actiny_pathway	1	0.976015
Curated_gene_sets:sa_b_cell_...	SET	24	0.30361	0.010483	0.17446	0.040915	Curated_gene_sets:sa_b_cell_receptor_complexes	1	0.936281
Curated_gene_sets:sig_cd40pa...	SET	34	-0.1151	-0.0047289	0.14729	0.78272	Curated_gene_sets:sig_cd40pathwaymap	1	0.977333
Curated_gene_sets:sig_pip3_s...2	SET	67	0.064392	0.0037107	0.10707	0.2738	Curated_gene_sets:sig_pip3_signaling_in_cardiac_myoctes	1	0.96111
Curated_gene_sets:sa_caspase...	SET	19	0.13551	0.0041635	0.21166	0.26101	Curated_gene_sets:sa_caspase_cascade	1	0.96111
Curated_gene_sets:sig_chemot...	SET	45	-0.011904	-0.00056247	0.13152	0.53606	Curated_gene_sets:sig_chemotaxis	1	0.964176
Curated_gene_sets:sig_il4rec...	SET	27	0.16813	0.0061567	0.17371	0.16655	Curated_gene_sets:sig_il4receptor_in_b_lyphocytes	1	0.957476
Curated_gene_sets:wnt_signal...	SET	89	0.12301	0.0081653	0.092208	0.091104	Curated_gene_sets:wnt_signaling	1	0.949418
Curated_gene_sets:sig_regula...	SET	35	0.087151	0.0036327	0.14297	0.27107	Curated_gene_sets:sig_regulation_of_the_actin_cytoskeleton_by_rho_gtpases	1	0.96111
Curated_gene_sets:sa_g1_and_...	SET	15	0.065268	0.0017819	0.20366	0.37431	Curated_gene_sets:sa_g1_and_s_phases	1	0.96111
Curated_gene_sets:sig_insuli...	SET	51	0.25091	0.01262	0.12102	0.019084	Curated_gene_sets:sig_insulin_receptor_pathway_in_cardiac_myocytes	1	0.907555
Curated_gene_sets:sig_pip3_s...1	SET	36	0.1074	0.0045403	0.14375	0.22749	Curated_gene_sets:sig_pip3_signaling_in_b_lymphocytes	1	0.96111
Curated_gene_sets:sig_bcr_si...	SET	46	0.16255	0.0077654	0.12774	0.10161	Curated_gene_sets:sig_bcr_signaling_pathway	1	0.949418
Curated_gene_sets:sa_mmp_cyt...	SET	16	-0.45006	-0.01269	0.23767	0.97085	Curated_gene_sets:sa_mmp_cytokine_connection	1	0.994437
Curated_gene_sets:sa_program...	SET	11	-0.036627	-0.00085641	0.24774	0.55877	Curated_gene_sets:sa_programmed_cell_death	1	0.964176
Curated_gene_sets:sa_pten_pa...	SET	17	0.21192	0.0061591	0.21422	0.16127	Curated_gene_sets:sa_pten_pathway	1	0.957284
Curated_gene_sets:sa_reg_cas...	SET	13	0.010523	0.00026747	0.28506	0.48528	Curated_gene_sets:sa_reg_cascade_of_cyclin_expr	1	0.964176
Curated_gene_sets:sa_trka_re...	SET	17	0.37154	0.010798	0.26324	0.07907	Curated_gene_sets:sa_trka_receptor	1	0.949418
Curated_gene_sets:pid_fancon...	SET	46	0.025222	0.001205	0.13239	0.42445	Curated_gene_sets:pid_fanconi_pathway	1	0.961809
Curated_gene_sets:pid_smad2_...1	SET	82	0.011708	0.00074615	0.097828	0.45237	Curated_gene_sets:pid_smad2_3nuclear_pathway	1	0.964129
Curated_gene_sets:pid_fcer1_...	SET	59	0.051847	0.0028042	0.11187	0.32152	Curated_gene_sets:pid_fcer1_pathway	1	0.96111
Curated_gene_sets:pid_endoth...	SET	63	-0.11715	-0.0065467	0.12155	0.83242	Curated_gene_sets:pid_endothelin_pathway	1	0.980886
Curated_gene_sets:pid_bcr_5p...	SET	63	0.070247	0.0039257	0.11613	0.27263	Curated_gene_sets:pid_bcr_5pathway	1	0.96111
Curated_gene_sets:pid_prl_si...	SET	23	0.16602	0.0056114	0.17643	0.17337	Curated_gene_sets:pid_prl_signaling_events_pathway	1	0.95885
Curated_gene_sets:pid_rhoa_p...	SET	45	0.15744	0.0074397	0.12746	0.10837	Curated_gene_sets:pid_rhoa_pathway	1	0.949418
Curated_gene_sets:pid_erbb4_...	SET	39	0.18128	0.0079755	0.13254	0.085711	Curated_gene_sets:pid_erbb4_pathway	1	0.949418
Curated_gene_sets:pid_aurora...2	SET	40	0.0025753	0.00011474	0.13688	0.49249	Curated_gene_sets:pid_aurora_b_pathway	1	0.964176
Curated_gene_sets:pid_lysoph...	SET	65	0.0093392	0.00053011	0.10743	0.46536	Curated_gene_sets:pid_lysophospholipid_pathway	1	0.964176
Curated_gene_sets:pid_insuli...2	SET	44	-0.0097611	-0.00045609	0.13191	0.52949	Curated_gene_sets:pid_insulin_pathway	1	0.964176
Curated_gene_sets:pid_notch_...	SET	58	-0.096863	-0.0051945	0.10867	0.81362	Curated_gene_sets:pid_notch_pathway	1	0.979361
Curated_gene_sets:pid_integr...1	SET	66	-0.18803	-0.010755	0.10997	0.95634	Curated_gene_sets:pid_integrin1_pathway	1	0.991359
Curated_gene_sets:pid_p73pat...	SET	79	0.015762	0.00098602	0.099274	0.43692	Curated_gene_sets:pid_p73pathway	1	0.961809
Curated_gene_sets:pid_p38_mk...2	SET	26	0.17994	0.0064659	0.15638	0.12495	Curated_gene_sets:pid_p38_mkk3_6pathway	1	0.95299
Curated_gene_sets:pid_gmcsf_...	SET	36	0.27577	0.011658	0.15133	0.034213	Curated_gene_sets:pid_gmcsf_pathway	1	0.931724
Curated_gene_sets:pid_wnt_no...	SET	32	0.21888	0.0087246	0.15032	0.07269	Curated_gene_sets:pid_wnt_noncanonical_pathway	1	0.949418
Curated_gene_sets:pid_nfkapp...1	SET	16	0.2166	0.0061072	0.21291	0.1545	Curated_gene_sets:pid_nfkappab_atypical_pathway	1	0.957284
Curated_gene_sets:pid_il4_2p...	SET	62	0.091574	0.0050769	0.10868	0.19974	Curated_gene_sets:pid_il4_2pathway	1	0.96111
Curated_gene_sets:pid_hdac_c...2	SET	34	0.49874	0.020491	0.15468	0.00063272	Curated_gene_sets:pid_hdac_classii_pathway	1	0.490114
Curated_gene_sets:pid_beta_c...1	SET	17	0.5351	0.015552	0.20098	0.0038831	Curated_gene_sets:pid_beta_catenin_deg_pathway	1	0.866909
Curated_gene_sets:pid_hdac_c...3	SET	26	-0.22328	-0.0080234	0.17595	0.89778	Curated_gene_sets:pid_hdac_classiii_pathway	1	0.98895
Curated_gene_sets:pid_glypic...	SET	27	-0.22903	-0.0083866	0.16194	0.92135	Curated_gene_sets:pid_glypican_1pathway	1	0.991359
Curated_gene_sets:pid_tcr_pa...	SET	64	-0.072013	-0.0040561	0.10604	0.75146	Curated_gene_sets:pid_tcr_pathway	1	0.975043
Curated_gene_sets:pid_il27_p...	SET	26	0.062229	0.0022362	0.15822	0.34705	Curated_gene_sets:pid_il27_pathway	1	0.96111
Curated_gene_sets:pid_nfkapp...2	SET	22	-0.1081	-0.0035736	0.19257	0.71272	Curated_gene_sets:pid_nfkappab_canonical_pathway	1	0.972717
Curated_gene_sets:pid_e2f_pa...	SET	74	0.001082	6.5514e-05	0.10706	0.49597	Curated_gene_sets:pid_e2f_pathway	1	0.964176
Curated_gene_sets:pid_er_non...	SET	40	0.27382	0.0122	0.13835	0.023911	Curated_gene_sets:pid_er_nongenomic_pathway	1	0.915446
Curated_gene_sets:pid_dna_pk...	SET	16	-0.095767	-0.0027003	0.21261	0.6738	Curated_gene_sets:pid_dna_pk_pathway	1	0.964645
Curated_gene_sets:pid_hif2pa...	SET	34	-0.022567	-0.00092717	0.14095	0.5636	Curated_gene_sets:pid_hif2pathway	1	0.964176
Curated_gene_sets:pid_cd40_p...	SET	30	-0.10502	-0.0040535	0.14683	0.76278	Curated_gene_sets:pid_cd40_pathway	1	0.976015
Curated_gene_sets:pid_atr_pa...	SET	38	0.022766	0.00098873	0.14223	0.43642	Curated_gene_sets:pid_atr_pathway	1	0.961809
Curated_gene_sets:pid_integr...8	SET	27	-0.20074	-0.0073508	0.14936	0.91052	Curated_gene_sets:pid_integrin_cs_pathway	1	0.99058
Curated_gene_sets:pid_met_pa...	SET	79	0.078345	0.0049009	0.096107	0.20749	Curated_gene_sets:pid_met_pathway	1	0.96111
Curated_gene_sets:pid_ptp1b_...	SET	53	0.12222	0.0062664	0.11849	0.15116	Curated_gene_sets:pid_ptp1b_pathway	1	0.95299
Curated_gene_sets:pid_integr...3	SET	43	-0.06305	-0.0029125	0.12545	0.69237	Curated_gene_sets:pid_integrin3_pathway	1	0.968434
Curated_gene_sets:pid_il12_2...	SET	63	-0.065791	-0.0036767	0.10679	0.73108	Curated_gene_sets:pid_il12_2pathway	1	0.973501
Curated_gene_sets:pid_s1p_s1...3	SET	30	0.11567	0.0044643	0.1647	0.24125	Curated_gene_sets:pid_s1p_s1p3_pathway	1	0.96111
Curated_gene_sets:pid_lpa4_p...	SET	15	-0.23886	-0.0065213	0.23318	0.84716	Curated_gene_sets:pid_lpa4_pathway	1	0.981435
Curated_gene_sets:pid_ar_pat...	SET	62	0.041237	0.0022862	0.10999	0.35386	Curated_gene_sets:pid_ar_pathway	1	0.96111
Curated_gene_sets:pid_nfat_t...	SET	45	0.083468	0.0039441	0.13249	0.26436	Curated_gene_sets:pid_nfat_tfpathway	1	0.96111
Curated_gene_sets:pid_ephb_f...	SET	40	0.052276	0.0023292	0.12397	0.33663	Curated_gene_sets:pid_ephb_fwd_pathway	1	0.96111
Curated_gene_sets:pid_avb3_o...	SET	31	0.15295	0.0060007	0.15565	0.16289	Curated_gene_sets:pid_avb3_opn_pathway	1	0.957476
Curated_gene_sets:pid_s1p_s1...4	SET	14	0.23782	0.0062728	0.21517	0.13453	Curated_gene_sets:pid_s1p_s1p4_pathway	1	0.95299
Curated_gene_sets:pid_fra_pa...	SET	37	-0.010965	-0.0004699	0.14673	0.52978	Curated_gene_sets:pid_fra_pathway	1	0.964176
Curated_gene_sets:pid_myc_ac...	SET	78	-0.18146	-0.011279	0.10083	0.96403	Curated_gene_sets:pid_myc_activ_pathway	1	0.992152
Curated_gene_sets:pid_arf6_t...	SET	49	-0.13348	-0.0065808	0.12408	0.85897	Curated_gene_sets:pid_arf6_trafficking_pathway	1	0.982719
Curated_gene_sets:pid_rhoa_r...	SET	46	-0.022168	-0.001059	0.13366	0.56586	Curated_gene_sets:pid_rhoa_reg_pathway	1	0.964176
Curated_gene_sets:pid_reelin...	SET	28	0.058639	0.0021866	0.15708	0.35446	Curated_gene_sets:pid_reelin_pathway	1	0.96111
Curated_gene_sets:pid_ps1_pa...	SET	45	0.053278	0.0025175	0.13032	0.34134	Curated_gene_sets:pid_ps1_pathway	1	0.96111
Curated_gene_sets:pid_ilk_pa...	SET	45	0.071332	0.0033706	0.10979	0.25794	Curated_gene_sets:pid_ilk_pathway	1	0.96111
Curated_gene_sets:pid_nectin...	SET	31	-0.0090074	-0.00035339	0.13649	0.52631	Curated_gene_sets:pid_nectin_pathway	1	0.964176
Curated_gene_sets:pid_p38_al...2	SET	30	-0.022455	-0.00086666	0.14797	0.56031	Curated_gene_sets:pid_p38_alpha_beta_pathway	1	0.964176
Curated_gene_sets:pid_wnt_si...	SET	28	0.16157	0.0060248	0.15553	0.14945	Curated_gene_sets:pid_wnt_signaling_pathway	1	0.95299
Curated_gene_sets:pid_trail_...	SET	29	0.1883	0.0071456	0.1672	0.13005	Curated_gene_sets:pid_trail_pathway	1	0.95299
Curated_gene_sets:pid_cdc42_...1	SET	70	-0.013229	-0.00077917	0.1006	0.55231	Curated_gene_sets:pid_cdc42_pathway	1	0.964176
Curated_gene_sets:pid_ret_pa...	SET	39	-0.067434	-0.0029669	0.13515	0.69109	Curated_gene_sets:pid_ret_pathway	1	0.968434
Curated_gene_sets:pid_cdc42_...2	SET	31	0.19579	0.0076814	0.17127	0.12649	Curated_gene_sets:pid_cdc42_reg_pathway	1	0.95299
Curated_gene_sets:pid_atm_pa...	SET	34	-0.12277	-0.0050441	0.12772	0.83179	Curated_gene_sets:pid_atm_pathway	1	0.980886
Curated_gene_sets:pid_arf6_p...	SET	36	-0.18141	-0.0076688	0.14144	0.90017	Curated_gene_sets:pid_arf6_pathway	1	0.98895
Curated_gene_sets:pid_lkb1_p...	SET	47	0.12676	0.0061212	0.11943	0.14427	Curated_gene_sets:pid_lkb1_pathway	1	0.95299
Curated_gene_sets:pid_cd8_tc...2	SET	52	0.071928	0.0036529	0.11976	0.27405	Curated_gene_sets:pid_cd8_tcr_pathway	1	0.96111
Curated_gene_sets:pid_wnt_ca...	SET	21	0.52931	0.017096	0.18719	0.0023478	Curated_gene_sets:pid_wnt_canonical_pathway	1	0.78748
Curated_gene_sets:pid_tcptp_...	SET	43	0.32492	0.015009	0.1385	0.0094958	Curated_gene_sets:pid_tcptp_pathway	1	0.90328
Curated_gene_sets:pid_angiop...	SET	49	0.10738	0.0052944	0.11884	0.1831	Curated_gene_sets:pid_angiopoietin_receptor_pathway	1	0.96111
Curated_gene_sets:pid_fas_pa...	SET	39	-0.15144	-0.0066626	0.14707	0.84841	Curated_gene_sets:pid_fas_pathway	1	0.981435
Curated_gene_sets:pid_circad...	SET	16	-0.19179	-0.0054077	0.21069	0.81865	Curated_gene_sets:pid_circadian_pathway	1	0.979361
Curated_gene_sets:pid_txa2pa...	SET	56	-0.087674	-0.0046202	0.1202	0.76712	Curated_gene_sets:pid_txa2pathway	1	0.976257
Curated_gene_sets:pid_shp2_p...	SET	57	0.14585	0.0077542	0.11651	0.10533	Curated_gene_sets:pid_shp2_pathway	1	0.949418
Curated_gene_sets:pid_hdac_c...1	SET	65	0.050541	0.0028688	0.098842	0.30456	Curated_gene_sets:pid_hdac_classi_pathway	1	0.96111
Curated_gene_sets:pid_s1p_s1...1	SET	22	0.25121	0.0083046	0.17961	0.080972	Curated_gene_sets:pid_s1p_s1p1_pathway	1	0.949418
Curated_gene_sets:pid_telome...	SET	68	-0.15076	-0.0087522	0.10455	0.92535	Curated_gene_sets:pid_telomerase_pathway	1	0.991359
Curated_gene_sets:pid_hnf3b_...	SET	45	-0.099811	-0.0047163	0.12889	0.78064	Curated_gene_sets:pid_hnf3b_pathway	1	0.977333
Curated_gene_sets:pid_netrin...	SET	32	0.028764	0.0011465	0.15399	0.42591	Curated_gene_sets:pid_netrin_pathway	1	0.961809
Curated_gene_sets:pid_il1_pa...	SET	34	0.10897	0.0044769	0.13876	0.21614	Curated_gene_sets:pid_il1_pathway	1	0.96111
Curated_gene_sets:pid_nfat_3...	SET	53	0.066497	0.0034094	0.11859	0.2875	Curated_gene_sets:pid_nfat_3pathway	1	0.96111
Curated_gene_sets:pid_reg_gr...	SET	82	0.091274	0.0058167	0.093996	0.16577	Curated_gene_sets:pid_reg_gr_pathway	1	0.957476
Curated_gene_sets:pid_cone_p...	SET	23	0.035416	0.0011971	0.17847	0.42135	Curated_gene_sets:pid_cone_pathway	1	0.961809
Curated_gene_sets:pid_integr...7	SET	25	0.053886	0.0018988	0.17749	0.38072	Curated_gene_sets:pid_integrin_a9b1_pathway	1	0.96111
Curated_gene_sets:pid_erb_ge...	SET	15	0.25208	0.0068823	0.24327	0.15006	Curated_gene_sets:pid_erb_genomic_pathway	1	0.95299
Curated_gene_sets:pid_arf6_d...	SET	15	0.13319	0.0036362	0.23937	0.28897	Curated_gene_sets:pid_arf6_downstream_pathway	1	0.96111
Curated_gene_sets:pid_mtor_4...	SET	68	0.18144	0.010533	0.096886	0.03056	Curated_gene_sets:pid_mtor_4pathway	1	0.92796
Curated_gene_sets:pid_il2_1p...	SET	55	0.026088	0.0013625	0.11508	0.41033	Curated_gene_sets:pid_il2_1pathway	1	0.961809
Curated_gene_sets:pid_cxcr4_...	SET	102	0.0053352	0.00037901	0.085497	0.47512	Curated_gene_sets:pid_cxcr4_pathway	1	0.964176
Curated_gene_sets:pid_igf1_p...	SET	29	0.16422	0.0062317	0.16573	0.16088	Curated_gene_sets:pid_igf1_pathway	1	0.957284
Curated_gene_sets:pid_erbb1_...3	SET	36	0.19244	0.0081349	0.14004	0.084703	Curated_gene_sets:pid_erbb1_receptor_proximal_pathway	1	0.949418
Curated_gene_sets:pid_tnf_pa...	SET	46	-0.035151	-0.0016793	0.12366	0.61189	Curated_gene_sets:pid_tnf_pathway	1	0.964176
Curated_gene_sets:pid_plk1_p...	SET	44	0.095495	0.0044621	0.13343	0.23709	Curated_gene_sets:pid_plk1_pathway	1	0.96111
Curated_gene_sets:pid_tcr_ra...	SET	14	0.31576	0.0083288	0.25493	0.10775	Curated_gene_sets:pid_tcr_ras_pathway	1	0.949418
Curated_gene_sets:pid_il5_pa...	SET	14	0.24919	0.0065729	0.22402	0.133	Curated_gene_sets:pid_il5_pathway	1	0.95299
Curated_gene_sets:pid_foxo_p...	SET	49	0.1708	0.0084209	0.12534	0.086506	Curated_gene_sets:pid_foxo_pathway	1	0.949418
Curated_gene_sets:pid_thromb...2	SET	15	-0.030851	-0.00084227	0.24302	0.55051	Curated_gene_sets:pid_thrombin_par4_pathway	1	0.964176
Curated_gene_sets:pid_myc_pa...	SET	24	0.071776	0.0024782	0.19735	0.35804	Curated_gene_sets:pid_myc_pathway	1	0.96111
Curated_gene_sets:pid_ranbp2...	SET	11	0.016741	0.00039143	0.21132	0.46843	Curated_gene_sets:pid_ranbp2_pathway	1	0.964176
Curated_gene_sets:pid_pi3kci...2	SET	49	0.14691	0.0072431	0.12193	0.11414	Curated_gene_sets:pid_pi3kci_pathway	1	0.949418
Curated_gene_sets:pid_ajdiss...	SET	48	0.089395	0.0043624	0.12494	0.23715	Curated_gene_sets:pid_ajdiss_2pathway	1	0.96111
Curated_gene_sets:pid_il2_pi...	SET	34	-0.18049	-0.0074154	0.14959	0.8862	Curated_gene_sets:pid_il2_pi3k_pathway	1	0.98641
Curated_gene_sets:pid_cerami...	SET	44	0.078227	0.0036552	0.12904	0.27219	Curated_gene_sets:pid_ceramide_pathway	1	0.96111
Curated_gene_sets:pid_p53_do...	SET	136	-0.044774	-0.0036696	0.069875	0.73916	Curated_gene_sets:pid_p53_downstream_pathway	1	0.974859
Curated_gene_sets:pid_ar_tf_...	SET	52	0.0017496	8.8855e-05	0.1215	0.49426	Curated_gene_sets:pid_ar_tf_pathway	1	0.964176
Curated_gene_sets:pid_p75_nt...	SET	68	-0.088391	-0.0051313	0.11001	0.78914	Curated_gene_sets:pid_p75_ntr_pathway	1	0.977333
Curated_gene_sets:pid_s1p_me...	SET	21	0.0030982	0.00010007	0.19387	0.49362	Curated_gene_sets:pid_s1p_meta_pathway	1	0.964176
Curated_gene_sets:pid_ecadhe...2	SET	39	0.0092258	0.0004059	0.13204	0.47215	Curated_gene_sets:pid_ecadherin_nascent_aj_pathway	1	0.964176
Curated_gene_sets:pid_integr...4	SET	11	-0.18869	-0.004412	0.27772	0.75156	Curated_gene_sets:pid_integrin4_pathway	1	0.975061
Curated_gene_sets:pid_amb2_n...	SET	41	-0.10817	-0.0048791	0.12849	0.80004	Curated_gene_sets:pid_amb2_neutrophils_pathway	1	0.977477
Curated_gene_sets:pid_avb3_i...	SET	75	0.070346	0.0042881	0.097042	0.23426	Curated_gene_sets:pid_avb3_integrin_pathway	1	0.96111
Curated_gene_sets:pid_ifng_p...	SET	40	-0.20457	-0.0091147	0.13229	0.93899	Curated_gene_sets:pid_ifng_pathway	1	0.991359
Curated_gene_sets:pid_rxr_vd...	SET	26	0.048051	0.0017267	0.17559	0.39218	Curated_gene_sets:pid_rxr_vdr_pathway	1	0.96111
Curated_gene_sets:pid_lis1_p...	SET	28	0.32424	0.012091	0.15338	0.017265	Curated_gene_sets:pid_lis1_pathway	1	0.907555
Curated_gene_sets:pid_erbb1_...1	SET	106	0.20608	0.014923	0.081078	0.0055192	Curated_gene_sets:pid_erbb1_downstream_pathway	1	0.866909
Curated_gene_sets:pid_syndec...4	SET	32	-0.030136	-0.0012012	0.15254	0.57831	Curated_gene_sets:pid_syndecan_4_pathway	1	0.964176
Curated_gene_sets:pid_atf2_p...	SET	59	-0.2204	-0.011921	0.11614	0.97112	Curated_gene_sets:pid_atf2_pathway	1	0.994437
Curated_gene_sets:pid_ap1_pa...	SET	70	0.033202	0.0019555	0.10774	0.37898	Curated_gene_sets:pid_ap1_pathway	1	0.96111
Curated_gene_sets:pid_integr...2	SET	29	0.013283	0.00050407	0.13525	0.46088	Curated_gene_sets:pid_integrin2_pathway	1	0.964176
Curated_gene_sets:pid_upa_up...	SET	42	0.16	0.0073046	0.12763	0.10499	Curated_gene_sets:pid_upa_upar_pathway	1	0.949418
Curated_gene_sets:pid_erbb2_...	SET	45	0.34618	0.016358	0.13641	0.0055839	Curated_gene_sets:pid_erbb2_erbb3_pathway	1	0.866909
Curated_gene_sets:pid_foxm1_...	SET	41	0.017101	0.00077139	0.16049	0.45757	Curated_gene_sets:pid_foxm1_pathway	1	0.964176
Curated_gene_sets:pid_epha_f...	SET	35	0.10028	0.00418	0.15643	0.26074	Curated_gene_sets:pid_epha_fwdpathway	1	0.96111
Curated_gene_sets:pid_hif1a_...	SET	19	-0.20353	-0.0062533	0.18757	0.86105	Curated_gene_sets:pid_hif1a_pathway	1	0.982719
Curated_gene_sets:pid_bmp_pa...	SET	42	0.086442	0.0039464	0.13995	0.2684	Curated_gene_sets:pid_bmp_pathway	1	0.96111
Curated_gene_sets:pid_il3_pa...	SET	26	0.26678	0.0095868	0.16282	0.050661	Curated_gene_sets:pid_il3_pathway	1	0.949418
Curated_gene_sets:pid_il6_7_...	SET	47	0.037263	0.0017994	0.11565	0.37365	Curated_gene_sets:pid_il6_7_pathway	1	0.96111
Curated_gene_sets:pid_ecadhe...1	SET	21	0.28685	0.0092651	0.18769	0.063222	Curated_gene_sets:pid_ecadherin_keratinocyte_pathway	1	0.949418
Curated_gene_sets:pid_alk1_p...	SET	26	0.10648	0.0038262	0.14827	0.23634	Curated_gene_sets:pid_alk1_pathway	1	0.96111
Curated_gene_sets:pid_pdgfrb...	SET	131	0.073894	0.0059447	0.07452	0.16071	Curated_gene_sets:pid_pdgfrb_pathway	1	0.957284
Curated_gene_sets:pid_trkr_p...	SET	61	0.22827	0.012554	0.10135	0.012158	Curated_gene_sets:pid_trkr_pathway	1	0.907555
Curated_gene_sets:pid_tcr_jn...	SET	14	1.2884e-05	3.3984e-07	0.2504	0.49998	Curated_gene_sets:pid_tcr_jnk_pathway	1	0.964176
Curated_gene_sets:pid_nephri...	SET	32	0.20893	0.008328	0.14063	0.068695	Curated_gene_sets:pid_nephrin_neph1_pathway	1	0.949418
Curated_gene_sets:pid_cmyb_p...	SET	84	0.078994	0.0050948	0.096022	0.20536	Curated_gene_sets:pid_cmyb_pathway	1	0.96111
Curated_gene_sets:pid_il23_p...	SET	37	0.045312	0.0019419	0.13082	0.36453	Curated_gene_sets:pid_il23_pathway	1	0.96111
Curated_gene_sets:pid_hiv_ne...	SET	34	0.069066	0.0028375	0.14944	0.32199	Curated_gene_sets:pid_hiv_nef_pathway	1	0.96111
Curated_gene_sets:pid_syndec...1	SET	46	-0.048662	-0.0023247	0.12461	0.65192	Curated_gene_sets:pid_syndecan_1_pathway	1	0.964176
Curated_gene_sets:pid_p38_mk...1	SET	22	0.22892	0.0075676	0.18111	0.10312	Curated_gene_sets:pid_p38_mk2_pathway	1	0.949418
Curated_gene_sets:pid_era_ge...	SET	66	0.0079426	0.00045428	0.1099	0.47119	Curated_gene_sets:pid_era_genomic_pathway	1	0.964176
Curated_gene_sets:pid_erbb_n...	SET	16	0.24127	0.0068028	0.24406	0.16145	Curated_gene_sets:pid_erbb_network_pathway	1	0.957284
Curated_gene_sets:pid_alk2_p...	SET	11	-0.057146	-0.0013362	0.28588	0.57922	Curated_gene_sets:pid_alk2_pathway	1	0.964176
Curated_gene_sets:pid_rhodop...	SET	23	0.12318	0.0041635	0.17824	0.24476	Curated_gene_sets:pid_rhodopsin_pathway	1	0.96111
Curated_gene_sets:pid_pdgfra...	SET	22	-0.04939	-0.0016328	0.16852	0.61527	Curated_gene_sets:pid_pdgfra_pathway	1	0.964176
Curated_gene_sets:pid_retino...	SET	30	-0.15587	-0.0060158	0.17599	0.8121	Curated_gene_sets:pid_retinoic_acid_pathway	1	0.979361
Curated_gene_sets:pid_p38_ga...	SET	11	-0.1199	-0.0028034	0.23669	0.69376	Curated_gene_sets:pid_p38_gamma_delta_pathway	1	0.968434
Curated_gene_sets:pid_il8_cx...2	SET	34	0.027496	0.0011297	0.1467	0.42566	Curated_gene_sets:pid_il8_cxcr2_pathway	1	0.961809
Curated_gene_sets:pid_hedgeh...1	SET	22	0.26842	0.0088734	0.19553	0.084919	Curated_gene_sets:pid_hedgehog_2pathway	1	0.949418
Curated_gene_sets:pid_integr...5	SET	17	-0.037921	-0.0011021	0.21892	0.56876	Curated_gene_sets:pid_integrin5_pathway	1	0.964176
Curated_gene_sets:pid_ar_non...	SET	31	0.2428	0.0095256	0.16136	0.06621	Curated_gene_sets:pid_ar_nongenomic_pathway	1	0.949418
Curated_gene_sets:pid_erbb1_...2	SET	42	0.36169	0.016512	0.1395	0.0047651	Curated_gene_sets:pid_erbb1_internalization_pathway	1	0.866909
Curated_gene_sets:pid_hedgeh...2	SET	47	0.13201	0.0063747	0.123	0.14159	Curated_gene_sets:pid_hedgehog_gli_pathway	1	0.95299
Curated_gene_sets:pid_caspas...	SET	51	-0.1424	-0.0071621	0.1117	0.8988	Curated_gene_sets:pid_caspase_pathway	1	0.98895
Curated_gene_sets:pid_cxcr3_...	SET	44	0.18842	0.0088039	0.12793	0.070413	Curated_gene_sets:pid_cxcr3_pathway	1	0.949418
Curated_gene_sets:pid_beta_c...2	SET	78	0.089809	0.0055825	0.099669	0.18378	Curated_gene_sets:pid_beta_catenin_nuc_pathway	1	0.96111
Curated_gene_sets:pid_vegfr1...2	SET	26	-0.00885	-0.00031802	0.15979	0.52208	Curated_gene_sets:pid_vegfr1_pathway	1	0.964176
Curated_gene_sets:pid_smad2_...2	SET	16	0.14002	0.0039481	0.21336	0.25583	Curated_gene_sets:pid_smad2_3pathway	1	0.96111
Curated_gene_sets:pid_p38_al...1	SET	38	0.040616	0.0017639	0.14181	0.38728	Curated_gene_sets:pid_p38_alpha_beta_downstream_pathway	1	0.96111
Curated_gene_sets:pid_kit_pa...	SET	52	0.066616	0.0033832	0.12479	0.29673	Curated_gene_sets:pid_kit_pathway	1	0.96111
Curated_gene_sets:pid_ecadhe...3	SET	41	0.11367	0.0051275	0.12748	0.18629	Curated_gene_sets:pid_ecadherin_stabilization_pathway	1	0.96111
Curated_gene_sets:pid_epo_pa...	SET	33	0.031622	0.00128	0.15053	0.41681	Curated_gene_sets:pid_epo_pathway	1	0.961809
Curated_gene_sets:pid_il2_st...	SET	30	0.16836	0.0064978	0.1554	0.13932	Curated_gene_sets:pid_il2_stat5_pathway	1	0.95299
Curated_gene_sets:pid_tcr_ca...	SET	28	0.035721	0.001332	0.16024	0.4118	Curated_gene_sets:pid_tcr_calcium_pathway	1	0.961809
Curated_gene_sets:pid_delta_...	SET	47	-0.12079	-0.0058329	0.12384	0.83531	Curated_gene_sets:pid_delta_np63_pathway	1	0.980886
Curated_gene_sets:pid_vegfr1...1	SET	70	-0.026855	-0.0015817	0.099137	0.60676	Curated_gene_sets:pid_vegfr1_2_pathway	1	0.964176
Curated_gene_sets:pid_thromb...1	SET	43	0.03387	0.0015646	0.12732	0.39511	Curated_gene_sets:pid_thrombin_par1_pathway	1	0.96111
Curated_gene_sets:pid_a6b1_a...	SET	46	0.25286	0.01208	0.13841	0.033868	Curated_gene_sets:pid_a6b1_a6b4_integrin_pathway	1	0.931724
Curated_gene_sets:pid_syndec...2	SET	33	0.074731	0.0030249	0.15304	0.31267	Curated_gene_sets:pid_syndecan_2_pathway	1	0.96111
Curated_gene_sets:pid_rac1_r...	SET	39	0.012751	0.00056098	0.14482	0.46492	Curated_gene_sets:pid_rac1_reg_pathway	1	0.964176
Curated_gene_sets:pid_aurora...1	SET	31	0.066135	0.0025947	0.14417	0.32322	Curated_gene_sets:pid_aurora_a_pathway	1	0.96111
Curated_gene_sets:pid_arf_3p...	SET	19	0.11929	0.003665	0.24171	0.31083	Curated_gene_sets:pid_arf_3pathway	1	0.96111
Curated_gene_sets:pid_insuli...1	SET	26	0.19384	0.0069654	0.16766	0.12383	Curated_gene_sets:pid_insulin_glucose_pathway	1	0.95299
Curated_gene_sets:pid_pi3kci...1	SET	35	0.097699	0.0040724	0.15233	0.26065	Curated_gene_sets:pid_pi3kci_akt_pathway	1	0.96111
Curated_gene_sets:pid_syndec...3	SET	17	0.32202	0.0093591	0.25168	0.10037	Curated_gene_sets:pid_syndecan_3_pathway	1	0.949418
Curated_gene_sets:pid_il8_cx...1	SET	28	0.10646	0.0039699	0.16379	0.25785	Curated_gene_sets:pid_il8_cxcr1_pathway	1	0.96111
Curated_gene_sets:pid_myc_re...	SET	64	0.0025942	0.00014612	0.11165	0.49073	Curated_gene_sets:pid_myc_repress_pathway	1	0.964176
Curated_gene_sets:pid_hif1_t...	SET	66	0.020922	0.0011966	0.10337	0.4198	Curated_gene_sets:pid_hif1_tfpathway	1	0.961809
Curated_gene_sets:pid_tap63_...	SET	53	0.022336	0.0011452	0.11558	0.42339	Curated_gene_sets:pid_tap63_pathway	1	0.961809
Curated_gene_sets:pid_ephrin...	SET	31	-0.055854	-0.0021913	0.14424	0.65071	Curated_gene_sets:pid_ephrinb_rev_pathway	1	0.964176
Curated_gene_sets:pid_bard1_...	SET	29	-0.013385	-0.00050793	0.15578	0.53423	Curated_gene_sets:pid_bard1_pathway	1	0.964176
Curated_gene_sets:pid_p53_re...	SET	59	0.21617	0.011692	0.11505	0.030134	Curated_gene_sets:pid_p53_regulation_pathway	1	0.92796
Curated_gene_sets:pid_toll_e...	SET	24	-0.068823	-0.0023762	0.19054	0.64102	Curated_gene_sets:pid_toll_endogenous_pathway	1	0.964176
Curated_gene_sets:pid_ncadhe...	SET	33	0.12771	0.0051692	0.15573	0.20609	Curated_gene_sets:pid_ncadherin_pathway	1	0.96111
Curated_gene_sets:pid_anthra...	SET	18	-0.033253	-0.00099444	0.17345	0.57601	Curated_gene_sets:pid_anthrax_pathway	1	0.964176
Curated_gene_sets:pid_s1p_s1...2	SET	24	0.00089395	3.0865e-05	0.18619	0.49808	Curated_gene_sets:pid_s1p_s1p2_pathway	1	0.964176
Curated_gene_sets:pid_ras_pa...	SET	30	0.19644	0.0075818	0.16326	0.11445	Curated_gene_sets:pid_ras_pathway	1	0.95061
Curated_gene_sets:pid_mapk_t...	SET	34	0.11284	0.0046359	0.1292	0.19123	Curated_gene_sets:pid_mapk_trk_pathway	1	0.96111
Curated_gene_sets:pid_pi3k_p...	SET	36	0.23484	0.0099274	0.13508	0.041069	Curated_gene_sets:pid_pi3k_plc_trk_pathway	1	0.936281
Curated_gene_sets:pid_cd8_tc...1	SET	66	0.086686	0.0049581	0.11429	0.2241	Curated_gene_sets:pid_cd8_tcr_downstream_pathway	1	0.96111
Curated_gene_sets:pid_epha2_...	SET	19	0.1375	0.0042244	0.18539	0.22916	Curated_gene_sets:pid_epha2_fwd_pathway	1	0.96111
Curated_gene_sets:pid_lymph_...	SET	25	0.14519	0.0051161	0.15983	0.18185	Curated_gene_sets:pid_lymph_angiogenesis_pathway	1	0.96111
Curated_gene_sets:pid_alpha_...	SET	32	0.046867	0.0018681	0.1514	0.37845	Curated_gene_sets:pid_alpha_synuclein_pathway	1	0.96111
Curated_gene_sets:pid_fgf_pa...	SET	55	0.013418	0.00070078	0.11195	0.4523	Curated_gene_sets:pid_fgf_pathway	1	0.964129
Curated_gene_sets:pid_integr...6	SET	33	-0.12281	-0.0049709	0.14618	0.79957	Curated_gene_sets:pid_integrin_a4b1_pathway	1	0.977477
Curated_gene_sets:pid_rac1_p...	SET	54	-0.016496	-0.00085366	0.11134	0.55889	Curated_gene_sets:pid_rac1_pathway	1	0.964176
Curated_gene_sets:pid_rb_1pa...	SET	65	0.097606	0.0055403	0.10571	0.17792	Curated_gene_sets:pid_rb_1pathway	1	0.959792
Curated_gene_sets:pid_fak_pa...	SET	59	0.060188	0.0032554	0.10188	0.27734	Curated_gene_sets:pid_fak_pathway	1	0.96111
Curated_gene_sets:pid_hnf3a_...	SET	44	-0.038915	-0.0018183	0.14078	0.60889	Curated_gene_sets:pid_hnf3a_pathway	1	0.964176
Curated_gene_sets:pid_tgfbr_...	SET	54	0.12799	0.0066237	0.11298	0.12863	Curated_gene_sets:pid_tgfbr_pathway	1	0.95299
Curated_gene_sets:pid_hes_he...	SET	48	-0.12482	-0.006091	0.11709	0.85677	Curated_gene_sets:pid_hes_hey_pathway	1	0.982267
Curated_gene_sets:pid_il12_s...	SET	33	-0.019051	-0.00077112	0.14268	0.55311	Curated_gene_sets:pid_il12_stat4_pathway	1	0.964176
Curated_gene_sets:reactome_g...54	SET	15	0.23854	0.0065125	0.22818	0.14792	Curated_gene_sets:reactome_glycogen_breakdown_glycogenolysis	1	0.95299
Curated_gene_sets:reactome_t...87	SET	294	-0.077981	-0.0093599	0.048318	0.94672	Curated_gene_sets:reactome_translation	1	0.991359
Curated_gene_sets:reactome_p...117	SET	12	-0.3773	-0.009214	0.24199	0.94051	Curated_gene_sets:reactome_pyrimidine_catabolism	1	0.991359
Curated_gene_sets:reactome_i...12	SET	20	0.11866	0.0037403	0.18777	0.26372	Curated_gene_sets:reactome_inhibition_of_the_proteolytic_activity_of_apc_c_required_for_the_onset_of_anaphase_by_mitotic_spindle_checkpoint_components	1	0.96111
Curated_gene_sets:reactome_p...120	SET	56	-0.13316	-0.007017	0.11581	0.87488	Curated_gene_sets:reactome_pyruvate_metabolism_and_citric_acid_tca_cycle	1	0.983786
Curated_gene_sets:reactome_a...95	SET	38	0.084829	0.0036841	0.13958	0.27168	Curated_gene_sets:reactome_apoptotic_cleavage_of_cellular_proteins	1	0.96111
Curated_gene_sets:reactome_a...48	SET	33	0.25525	0.010332	0.15397	0.048697	Curated_gene_sets:reactome_activation_of_the_pre_replicative_complex	1	0.946171
Curated_gene_sets:reactome_p...90	SET	19	0.0078799	0.0002421	0.19677	0.48403	Curated_gene_sets:reactome_processing_of_intronless_pre_mrnas	1	0.964176
Curated_gene_sets:reactome_g...29	SET	12	-0.11226	-0.0027414	0.26534	0.66388	Curated_gene_sets:reactome_gap_junction_degradation	1	0.964176
Curated_gene_sets:reactome_b...1	SET	90	0.034139	0.0022788	0.095157	0.35989	Curated_gene_sets:reactome_base_excision_repair	1	0.96111
Curated_gene_sets:reactome_b...17	SET	43	-0.18198	-0.0084062	0.13019	0.91891	Curated_gene_sets:reactome_bile_acid_and_bile_salt_metabolism	1	0.991359
Curated_gene_sets:reactome_s...149	SET	24	-0.33148	-0.011445	0.1852	0.96325	Curated_gene_sets:reactome_synthesis_of_bile_acids_and_bile_salts_via_7alpha_hydroxycholesterol	1	0.992152
Curated_gene_sets:reactome_r...14	SET	16	-0.078425	-0.0022113	0.18705	0.66249	Curated_gene_sets:reactome_recycling_of_bile_acids_and_salts	1	0.964176
Curated_gene_sets:reactome_s...83	SET	451	0.12381	0.018332	0.042474	0.0017817	Curated_gene_sets:reactome_signaling_by_rho_gtpases	1	0.745144
Curated_gene_sets:reactome_s...92	SET	329	0.026938	0.0034174	0.050558	0.29708	Curated_gene_sets:reactome_signaling_by_wnt	1	0.96111
Curated_gene_sets:reactome_m...38	SET	54	-0.17539	-0.0090766	0.11906	0.92963	Curated_gene_sets:reactome_metabolism_of_non_coding_rna	1	0.991359
Curated_gene_sets:reactome_s...147	SET	14	-0.74119	-0.01955	0.293	0.99429	Curated_gene_sets:reactome_synthesis_of_bile_acids_and_bile_salts_via_24_hydroxycholesterol	1	0.997634
Curated_gene_sets:reactome_s...146	SET	34	-0.21064	-0.008654	0.15846	0.90811	Curated_gene_sets:reactome_synthesis_of_bile_acids_and_bile_salts	1	0.99013
Curated_gene_sets:reactome_i...20	SET	26	-0.049908	-0.0017934	0.16853	0.61644	Curated_gene_sets:reactome_insulin_receptor_recycling	1	0.964176
Curated_gene_sets:reactome_s...85	SET	44	0.19439	0.0090829	0.12536	0.060506	Curated_gene_sets:reactome_signaling_by_scf_kit	1	0.949418
Curated_gene_sets:reactome_d...42	SET	1109	0.017193	0.0039248	0.028197	0.27101	Curated_gene_sets:reactome_developmental_biology	1	0.96111
Curated_gene_sets:reactome_c...103	SET	54	-0.051254	-0.0026525	0.11876	0.66697	Curated_gene_sets:reactome_cross_presentation_of_soluble_exogenous_antigens_endosomes	1	0.964176
Curated_gene_sets:reactome_s...64	SET	20	-0.047879	-0.0015092	0.16407	0.61479	Curated_gene_sets:reactome_signaling_by_nodal	1	0.964176
Curated_gene_sets:reactome_d...1	SET	40	-0.08039	-0.0035818	0.14523	0.71005	Curated_gene_sets:reactome_dag_and_ip3_signaling	1	0.971556
Curated_gene_sets:reactome_s...113	SET	16	0.20867	0.0058838	0.2239	0.17568	Curated_gene_sets:reactome_spry_regulation_of_fgf_signaling	1	0.959792
Curated_gene_sets:reactome_a...85	SET	103	-0.072792	-0.0051962	0.086572	0.79977	Curated_gene_sets:reactome_antigen_processing_cross_presentation	1	0.977477
Curated_gene_sets:reactome_g...71	SET	24	0.2146	0.0074092	0.17208	0.1062	Curated_gene_sets:reactome_growth_hormone_receptor_signaling	1	0.949418
Curated_gene_sets:reactome_c...26	SET	130	0.072235	0.0057892	0.075938	0.17075	Curated_gene_sets:reactome_cell_cell_communication	1	0.95885
Curated_gene_sets:reactome_e...16	SET	11	0.096701	0.0022611	0.24363	0.34572	Curated_gene_sets:reactome_endosomal_vacuolar_pathway	1	0.96111
Curated_gene_sets:reactome_m...14	SET	116	-0.023115	-0.0017505	0.086445	0.60542	Curated_gene_sets:reactome_meiosis	1	0.964176
Curated_gene_sets:reactome_g...1	SET	28	-0.269	-0.010031	0.14984	0.96369	Curated_gene_sets:reactome_g0_and_early_g1	1	0.992152
Curated_gene_sets:reactome_r...43	SET	16	0.17118	0.0048267	0.21478	0.21273	Curated_gene_sets:reactome_regulation_of_kit_signaling	1	0.96111
Curated_gene_sets:reactome_n...15	SET	21	0.15408	0.0049765	0.18225	0.19894	Curated_gene_sets:reactome_nef_mediates_down_modulation_of_cell_surface_receptors_by_recruiting_them_to_clathrin_adapters	1	0.96111
Curated_gene_sets:reactome_i...4	SET	128	0.001869	0.00014864	0.077122	0.49033	Curated_gene_sets:reactome_immunoregulatory_interactions_between_a_lymphoid_and_a_non_lymphoid_cell	1	0.964176
Curated_gene_sets:reactome_v...12	SET	17	0.24007	0.0069773	0.20504	0.12084	Curated_gene_sets:reactome_vitamin_b5_pantothenate_metabolism	1	0.95299
Curated_gene_sets:reactome_m...45	SET	189	0.077996	0.0075259	0.063937	0.11126	Curated_gene_sets:reactome_metabolism_of_vitamins_and_cofactors	1	0.949418
Curated_gene_sets:reactome_t...68	SET	72	-0.0078969	-0.00047168	0.10423	0.5302	Curated_gene_sets:reactome_trans_golgi_network_vesicle_budding	1	0.964176
Curated_gene_sets:reactome_r...76	SET	25	0.063534	0.0022388	0.17608	0.35912	Curated_gene_sets:reactome_resolution_of_ap_sites_via_the_multiple_nucleotide_patch_replacement_pathway	1	0.96111
Curated_gene_sets:reactome_g...26	SET	11	0.1158	0.0027075	0.24552	0.3186	Curated_gene_sets:reactome_gamma_carboxylation_transport_and_amino_terminal_cleavage_of_proteins	1	0.96111
Curated_gene_sets:reactome_c...28	SET	646	0.035503	0.0062604	0.033956	0.14789	Curated_gene_sets:reactome_cell_cycle	1	0.95299
Curated_gene_sets:reactome_s...41	SET	58	0.16364	0.0087759	0.11808	0.082899	Curated_gene_sets:reactome_signaling_by_erbb4	1	0.949418
Curated_gene_sets:reactome_o...11	SET	74	0.0023515	0.00014238	0.098728	0.4905	Curated_gene_sets:reactome_orc1_removal_from_chromatin	1	0.964176
Curated_gene_sets:reactome_o...4	SET	63	0.015027	0.00083976	0.11271	0.44697	Curated_gene_sets:reactome_o_linked_glycosylation_of_mucins	1	0.963576
Curated_gene_sets:reactome_s...121	SET	28	-0.35378	-0.013192	0.1537	0.98932	Curated_gene_sets:reactome_sulfur_amino_acid_metabolism	1	0.996969
Curated_gene_sets:reactome_a...87	SET	82	-0.078719	-0.0050166	0.088943	0.81193	Curated_gene_sets:reactome_antiviral_mechanism_by_ifn_stimulated_genes	1	0.979361
Curated_gene_sets:reactome_p...95	SET	15	0.16431	0.004486	0.22547	0.23308	Curated_gene_sets:reactome_prolactin_receptor_signaling	1	0.96111
Curated_gene_sets:reactome_s...40	SET	49	-0.016545	-0.00081573	0.1337	0.54924	Curated_gene_sets:reactome_signaling_by_erbb2	1	0.964176
Curated_gene_sets:reactome_s...111	SET	44	-0.027299	-0.0012756	0.11728	0.59203	Curated_gene_sets:reactome_sphingolipid_de_novo_biosynthesis	1	0.964176
Curated_gene_sets:reactome_t...11	SET	24	-0.12974	-0.0044796	0.1898	0.75287	Curated_gene_sets:reactome_termination_of_o_glycan_biosynthesis	1	0.975442
Curated_gene_sets:reactome_d...30	SET	41	-0.14184	-0.0063981	0.20472	0.75579	Curated_gene_sets:reactome_defensins	1	0.975442
Curated_gene_sets:reactome_g...69	SET	16	0.49277	0.013894	0.22163	0.013103	Curated_gene_sets:reactome_grb2_events_in_erbb2_signaling	1	0.907555
Curated_gene_sets:reactome_s...38	SET	25	0.44843	0.015802	0.17945	0.0062333	Curated_gene_sets:reactome_signaling_by_egfr_in_cancer	1	0.866909
Curated_gene_sets:reactome_b...7	SET	32	-0.092277	-0.0036781	0.2455	0.64649	Curated_gene_sets:reactome_beta_defensins	1	0.964176
Curated_gene_sets:reactome_s...114	SET	112	-0.10314	-0.0076756	0.080209	0.90074	Curated_gene_sets:reactome_srp_dependent_cotranslational_protein_targeting_to_membrane	1	0.98895
Curated_gene_sets:reactome_s...22	SET	14	0.33751	0.0089024	0.24887	0.087527	Curated_gene_sets:reactome_shc1_events_in_erbb4_signaling	1	0.949418
Curated_gene_sets:reactome_p...43	SET	16	0.37017	0.010438	0.22905	0.053046	Curated_gene_sets:reactome_pi3k_events_in_erbb2_signaling	1	0.949418
Curated_gene_sets:reactome_n...75	SET	32	-0.052498	-0.0020926	0.16603	0.62408	Curated_gene_sets:reactome_nuclear_signaling_by_erbb4	1	0.964176
Curated_gene_sets:reactome_g...60	SET	45	0.013188	0.00062316	0.12471	0.45789	Curated_gene_sets:reactome_glycosphingolipid_metabolism	1	0.964176
Curated_gene_sets:reactome_d...36	SET	137	-0.053955	-0.0044382	0.072669	0.77109	Curated_gene_sets:reactome_degradation_of_the_extracellular_matrix	1	0.977333
Curated_gene_sets:reactome_m...67	SET	67	-0.03907	-0.0022515	0.10633	0.64335	Curated_gene_sets:reactome_mitochondrial_protein_import	1	0.964176
Curated_gene_sets:reactome_s...56	SET	20	-0.024836	-0.00078288	0.20027	0.54935	Curated_gene_sets:reactome_signaling_by_hippo	1	0.964176
Curated_gene_sets:reactome_a...13	SET	31	-0.037713	-0.0014796	0.15079	0.59874	Curated_gene_sets:reactome_activated_notch1_transmits_signal_to_the_nucleus	1	0.964176
Curated_gene_sets:reactome_t...64	SET	14	-0.071452	-0.0018847	0.21716	0.62893	Curated_gene_sets:reactome_trafficking_and_processing_of_endosomal_tlr	1	0.964176
Curated_gene_sets:reactome_s...73	SET	85	-0.032588	-0.0021142	0.094072	0.63548	Curated_gene_sets:reactome_signaling_by_notch4	1	0.964176
Curated_gene_sets:reactome_d...86	SET	84	0.092644	0.0059752	0.095492	0.16599	Curated_gene_sets:reactome_downstream_signaling_events_of_b_cell_receptor_bcr	1	0.957476
Curated_gene_sets:reactome_a...35	SET	70	0.034152	0.0020115	0.10705	0.37485	Curated_gene_sets:reactome_activation_of_nf_kappab_in_b_cells	1	0.96111
Curated_gene_sets:reactome_y...	SET	15	-0.083224	-0.0022722	0.2373	0.63709	Curated_gene_sets:reactome_yap1_and_wwtr1_taz_stimulated_gene_expression	1	0.964176
Curated_gene_sets:reactome_s...71	SET	33	0.090058	0.0036453	0.14375	0.2655	Curated_gene_sets:reactome_signaling_by_notch2	1	0.96111
Curated_gene_sets:reactome_p...79	SET	106	0.14839	0.010745	0.098323	0.065634	Curated_gene_sets:reactome_pre_notch_expression_and_processing	1	0.949418
Curated_gene_sets:reactome_s...89	SET	113	0.090034	0.0067302	0.080486	0.13166	Curated_gene_sets:reactome_signaling_by_the_b_cell_receptor_bcr	1	0.95299
Curated_gene_sets:reactome_e...47	SET	297	-0.028031	-0.0033813	0.049649	0.71381	Curated_gene_sets:reactome_extracellular_matrix_organization	1	0.972717
Curated_gene_sets:reactome_n...57	SET	47	-0.037728	-0.0018218	0.12385	0.61968	Curated_gene_sets:reactome_notch1_intracellular_domain_regulates_transcription	1	0.964176
Curated_gene_sets:reactome_p...80	SET	18	0.063858	0.0019097	0.1895	0.36807	Curated_gene_sets:reactome_pre_notch_processing_in_golgi	1	0.96111
Curated_gene_sets:reactome_s...67	SET	73	-0.034947	-0.0021018	0.098909	0.63808	Curated_gene_sets:reactome_signaling_by_notch1	1	0.964176
Curated_gene_sets:reactome_s...72	SET	49	0.1186	0.0058473	0.11948	0.16045	Curated_gene_sets:reactome_signaling_by_notch3	1	0.957284
Curated_gene_sets:reactome_t...111	SET	13	-0.038111	-0.0009687	0.239	0.56335	Curated_gene_sets:reactome_triglyceride_biosynthesis	1	0.964176
Curated_gene_sets:reactome_i...21	SET	56	0.10335	0.0054466	0.10937	0.17234	Curated_gene_sets:reactome_insulin_receptor_signalling_cascade	1	0.95885
Curated_gene_sets:reactome_p...96	SET	12	-0.069427	-0.0016955	0.24904	0.60979	Curated_gene_sets:reactome_prolonged_erk_activation_events	1	0.964176
Curated_gene_sets:reactome_s...96	SET	20	0.36262	0.01143	0.17431	0.018756	Curated_gene_sets:reactome_signalling_to_ras	1	0.907555
Curated_gene_sets:reactome_s...34	SET	28	0.081309	0.0030319	0.14782	0.29114	Curated_gene_sets:reactome_signaling_by_bmp	1	0.96111
Curated_gene_sets:reactome_c...34	SET	137	0.042184	0.00347	0.072944	0.28153	Curated_gene_sets:reactome_cell_surface_interactions_at_the_vascular_wall	1	0.96111
Curated_gene_sets:reactome_s...94	SET	32	0.24601	0.0098059	0.14407	0.04387	Curated_gene_sets:reactome_signalling_to_erks	1	0.936281
Curated_gene_sets:reactome_p...3	SET	13	0.042422	0.0010783	0.21431	0.42154	Curated_gene_sets:reactome_p38mapk_events	1	0.961809
Curated_gene_sets:reactome_a...56	SET	17	-0.13195	-0.0038349	0.19949	0.74583	Curated_gene_sets:reactome_acyl_chain_remodelling_of_pi	1	0.974859
Curated_gene_sets:reactome_t...18	SET	16	0.078594	0.0022161	0.21052	0.35446	Curated_gene_sets:reactome_tgf_beta_receptor_signaling_in_emt_epithelial_to_mesenchymal_transition	1	0.96111
Curated_gene_sets:reactome_d...84	SET	26	0.060098	0.0021596	0.19508	0.37902	Curated_gene_sets:reactome_downregulation_of_tgf_beta_receptor_signaling	1	0.96111
Curated_gene_sets:reactome_c...75	SET	88	-0.02063	-0.0013617	0.092097	0.58862	Curated_gene_sets:reactome_collagen_formation	1	0.964176
Curated_gene_sets:reactome_s...53	SET	63	0.12714	0.0071054	0.10105	0.10417	Curated_gene_sets:reactome_signaling_by_fgfr_in_disease	1	0.949418
Curated_gene_sets:reactome_h...30	SET	23	0.23211	0.0078455	0.19194	0.11329	Curated_gene_sets:reactome_hs_gag_degradation	1	0.949418
Curated_gene_sets:reactome_s...165	SET	17	0.0045405	0.00013196	0.18265	0.49008	Curated_gene_sets:reactome_synthesis_of_pips_at_the_early_endosome_membrane	1	0.964176
Curated_gene_sets:reactome_a...53	SET	27	-0.24726	-0.0090542	0.15985	0.93903	Curated_gene_sets:reactome_acyl_chain_remodelling_of_pc	1	0.991359
Curated_gene_sets:reactome_s...167	SET	18	0.012431	0.00037174	0.18751	0.47357	Curated_gene_sets:reactome_synthesis_of_pips_at_the_golgi_membrane	1	0.964176
Curated_gene_sets:reactome_t...17	SET	32	0.029847	0.0011897	0.17329	0.43163	Curated_gene_sets:reactome_tgf_beta_receptor_signaling_activates_smads	1	0.961809
Curated_gene_sets:reactome_p...35	SET	212	-0.05198	-0.0053089	0.059086	0.81049	Curated_gene_sets:reactome_phospholipid_metabolism	1	0.979361
Curated_gene_sets:reactome_c...105	SET	15	-0.10544	-0.0028786	0.20546	0.69608	Curated_gene_sets:reactome_cs_ds_degradation	1	0.969006
Curated_gene_sets:reactome_s...160	SET	39	-0.074153	-0.0032625	0.13431	0.70956	Curated_gene_sets:reactome_synthesis_of_pa	1	0.971407
Curated_gene_sets:reactome_s...168	SET	11	-0.051815	-0.0012115	0.21191	0.59658	Curated_gene_sets:reactome_synthesis_of_pips_at_the_late_endosome_membrane	1	0.964176
Curated_gene_sets:reactome_s...162	SET	13	-0.0020726	-5.2681e-05	0.22765	0.50363	Curated_gene_sets:reactome_synthesis_of_pe	1	0.964176
Curated_gene_sets:reactome_g...31	SET	18	0.37655	0.011261	0.18188	0.019216	Curated_gene_sets:reactome_gastrin_creb_signalling_pathway_via_pkc_and_mapk	1	0.907555
Curated_gene_sets:reactome_c...49	SET	20	-0.21682	-0.0068344	0.17057	0.89816	Curated_gene_sets:reactome_chondroitin_sulfate_biosynthesis	1	0.98895
Curated_gene_sets:reactome_h...37	SET	12	0.4333	0.010582	0.30038	0.07459	Curated_gene_sets:reactome_hyaluronan_uptake_and_degradation	1	0.949418
Curated_gene_sets:reactome_s...169	SET	55	0.17674	0.0092304	0.11082	0.05539	Curated_gene_sets:reactome_synthesis_of_pips_at_the_plasma_membrane	1	0.949418
Curated_gene_sets:reactome_t...19	SET	13	-0.055005	-0.0013981	0.20919	0.6037	Curated_gene_sets:reactome_the_activation_of_arylsulfatases	1	0.964176
Curated_gene_sets:reactome_h...36	SET	17	0.16578	0.004818	0.22099	0.22658	Curated_gene_sets:reactome_hyaluronan_metabolism	1	0.96111
Curated_gene_sets:reactome_k...1	SET	28	-0.15052	-0.0056126	0.16906	0.81334	Curated_gene_sets:reactome_keratan_sulfate_biosynthesis	1	0.979361
Curated_gene_sets:reactome_r...87	SET	12	0.045534	0.001112	0.2296	0.4214	Curated_gene_sets:reactome_reversible_hydration_of_carbon_dioxide	1	0.961809
Curated_gene_sets:reactome_p...50	SET	85	0.0088283	0.00057276	0.091685	0.46165	Curated_gene_sets:reactome_pi_metabolism	1	0.964176
Curated_gene_sets:reactome_c...50	SET	51	-0.058022	-0.0029183	0.11469	0.69354	Curated_gene_sets:reactome_chondroitin_sulfate_dermatan_sulfate_metabolism	1	0.968434
Curated_gene_sets:reactome_s...161	SET	28	-0.10053	-0.0037486	0.15954	0.73569	Curated_gene_sets:reactome_synthesis_of_pc	1	0.97442
Curated_gene_sets:reactome_h...29	SET	31	0.34087	0.013373	0.17409	0.025125	Curated_gene_sets:reactome_hs_gag_biosynthesis	1	0.915446
Curated_gene_sets:reactome_k...3	SET	34	-0.10383	-0.004266	0.15921	0.74286	Curated_gene_sets:reactome_keratan_sulfate_keratin_metabolism	1	0.974859
Curated_gene_sets:reactome_a...93	SET	13	-0.08286	-0.0021061	0.22604	0.64303	Curated_gene_sets:reactome_apoptosis_induced_dna_fragmentation	1	0.964176
Curated_gene_sets:reactome_k...2	SET	13	0.066767	0.0016971	0.28525	0.40747	Curated_gene_sets:reactome_keratan_sulfate_degradation	1	0.961809
Curated_gene_sets:reactome_h...16	SET	56	0.12513	0.0065941	0.11295	0.13398	Curated_gene_sets:reactome_heparan_sulfate_heparin_hs_gag_metabolism	1	0.95299
Curated_gene_sets:reactome_g...59	SET	125	-0.028209	-0.0022172	0.077972	0.64124	Curated_gene_sets:reactome_glycosaminoglycan_metabolism	1	0.964176
Curated_gene_sets:reactome_a...55	SET	18	-0.081789	-0.0024459	0.18297	0.67256	Curated_gene_sets:reactome_acyl_chain_remodelling_of_pg	1	0.964645
Curated_gene_sets:reactome_a...54	SET	29	-0.23864	-0.0090559	0.15445	0.93882	Curated_gene_sets:reactome_acyl_chain_remodelling_of_pe	1	0.991359
Curated_gene_sets:reactome_a...57	SET	22	-0.27595	-0.0091225	0.17585	0.94169	Curated_gene_sets:reactome_acyl_chain_remodelling_of_ps	1	0.991359
Curated_gene_sets:reactome_m...53	SET	122	0.0098737	0.00076673	0.074687	0.44741	Curated_gene_sets:reactome_mhc_class_ii_antigen_presentation	1	0.963576
Curated_gene_sets:reactome_g...52	SET	128	-0.10681	-0.0084946	0.076742	0.918	Curated_gene_sets:reactome_glycerophospholipid_biosynthesis	1	0.991359
Curated_gene_sets:reactome_a...1	SET	26	0.076981	0.0027663	0.1542	0.30881	Curated_gene_sets:reactome_a_tetrasaccharide_linker_sequence_is_required_for_gag_synthesis	1	0.96111
Curated_gene_sets:reactome_c...25	SET	75	-0.028268	-0.0017232	0.10133	0.60987	Curated_gene_sets:reactome_cdk_mediated_phosphorylation_and_removal_of_cdc6	1	0.964176
Curated_gene_sets:reactome_p...62	SET	15	-0.26828	-0.0073245	0.20434	0.90538	Curated_gene_sets:reactome_platelet_adhesion_to_exposed_collagen	1	0.989476
Curated_gene_sets:reactome_m...55	SET	24	0.080701	0.0027863	0.16247	0.3097	Curated_gene_sets:reactome_microrna_mirna_biogenesis	1	0.96111
Curated_gene_sets:reactome_n...71	SET	25	-0.13582	-0.0047858	0.15593	0.80811	Curated_gene_sets:reactome_nuclear_events_kinase_and_transcription_factor_activation	1	0.979361
Curated_gene_sets:reactome_r...85	SET	14	-0.013147	-0.00034676	0.22996	0.52279	Curated_gene_sets:reactome_retrograde_neurotrophin_signalling	1	0.964176
Curated_gene_sets:reactome_e...30	SET	13	-0.21283	-0.0054096	0.23445	0.81799	Curated_gene_sets:reactome_erks_are_inactivated	1	0.979361
Curated_gene_sets:reactome_n...29	SET	112	0.11574	0.0086135	0.08355	0.082996	Curated_gene_sets:reactome_negative_regulation_of_the_pi3k_akt_network	1	0.949418
Curated_gene_sets:reactome_e...7	SET	32	0.16801	0.0066967	0.16043	0.14751	Curated_gene_sets:reactome_egfr_downregulation	1	0.95299
Curated_gene_sets:reactome_p...87	SET	242	0.061154	0.0066682	0.052582	0.12242	Curated_gene_sets:reactome_processing_of_capped_intron_containing_pre_mrna	1	0.95299
Curated_gene_sets:reactome_p...13	SET	12	-0.030847	-0.00075332	0.24052	0.55102	Curated_gene_sets:reactome_pecam1_interactions	1	0.964176
Curated_gene_sets:reactome_t...6	SET	119	0.025488	0.0019549	0.081471	0.3772	Curated_gene_sets:reactome_tcr_signaling	1	0.96111
Curated_gene_sets:reactome_r...54	SET	16	0.043799	0.001235	0.18372	0.40579	Curated_gene_sets:reactome_regulation_of_pyruvate_dehydrogenase_pdh_complex	1	0.96111
Curated_gene_sets:reactome_d...91	SET	98	0.059761	0.0041617	0.090372	0.25422	Curated_gene_sets:reactome_downstream_tcr_signaling	1	0.96111
Curated_gene_sets:reactome_b...3	SET	25	-0.091659	-0.0032298	0.16964	0.70551	Curated_gene_sets:reactome_basigin_interactions	1	0.970096
Curated_gene_sets:reactome_a...68	SET	14	-0.048201	-0.0012714	0.25991	0.57356	Curated_gene_sets:reactome_akt_phosphorylates_targets_in_the_cytosol	1	0.964176
Curated_gene_sets:reactome_g...20	SET	18	0.39212	0.011726	0.22212	0.038763	Curated_gene_sets:reactome_gab1_signalosome	1	0.936281
Curated_gene_sets:reactome_s...20	SET	15	0.8074	0.022043	0.24706	0.00054269	Curated_gene_sets:reactome_shc1_events_in_egfr_signaling	1	0.490114
Curated_gene_sets:reactome_a...46	SET	59	-0.096928	-0.0052426	0.11064	0.80951	Curated_gene_sets:reactome_activation_of_the_mrna_upon_binding_of_the_cap_binding_complex_and_eifs_and_subsequent_binding_to_43s	1	0.979361
Curated_gene_sets:reactome_p...36	SET	19	0.20507	0.0063005	0.24159	0.198	Curated_gene_sets:reactome_phosphorylation_of_cd3_and_tcr_zeta_chains	1	0.96111
Curated_gene_sets:reactome_g...49	SET	24	0.19615	0.0067722	0.19069	0.15184	Curated_gene_sets:reactome_glutamate_neurotransmitter_release_cycle	1	0.95299
Curated_gene_sets:reactome_t...92	SET	16	0.34759	0.0098007	0.25388	0.085493	Curated_gene_sets:reactome_translocation_of_zap_70_to_immunological_synapse	1	0.949418
Curated_gene_sets:reactome_t...33	SET	19	0.63616	0.019545	0.20342	0.00088359	Curated_gene_sets:reactome_tie2_signaling	1	0.592733
Curated_gene_sets:reactome_g...36	SET	30	-0.0066805	-0.00025784	0.16314	0.51633	Curated_gene_sets:reactome_generation_of_second_messenger_molecules	1	0.964176
Curated_gene_sets:reactome_g...37	SET	1211	0.0047749	0.0011359	0.026883	0.42951	Curated_gene_sets:reactome_generic_transcription_pathway	1	0.961809
Curated_gene_sets:reactome_t...101	SET	84	-0.098474	-0.0063512	0.092547	0.85634	Curated_gene_sets:reactome_transport_of_mature_transcript_to_cytoplasm	1	0.982102
Curated_gene_sets:reactome_m...29	SET	374	-0.038627	-0.0052186	0.044084	0.80953	Curated_gene_sets:reactome_metabolism_of_amino_acids_and_derivatives	1	0.979361
Curated_gene_sets:reactome_f...7	SET	37	0.062672	0.0026858	0.13431	0.32039	Curated_gene_sets:reactome_fatty_acyl_coa_biosynthesis	1	0.96111
Curated_gene_sets:reactome_p...6	SET	13	-0.071435	-0.0018157	0.24834	0.61319	Curated_gene_sets:reactome_p75ntr_recruits_signalling_complexes	1	0.964176
Curated_gene_sets:reactome_b...20	SET	219	-0.091499	-0.0094966	0.062749	0.92759	Curated_gene_sets:reactome_biological_oxidations	1	0.991359
Curated_gene_sets:reactome_r...20	SET	11	-0.018072	-0.00042257	0.29329	0.52457	Curated_gene_sets:reactome_regulated_proteolysis_of_p75ntr	1	0.964176
Curated_gene_sets:reactome_t...93	SET	266	0.070598	0.0080658	0.054049	0.095755	Curated_gene_sets:reactome_transmission_across_chemical_synapses	1	0.949418
Curated_gene_sets:reactome_c...17	SET	12	0.15723	0.0038398	0.23186	0.24885	Curated_gene_sets:reactome_caspase_mediated_cleavage_of_cytoskeletal_proteins	1	0.96111
Curated_gene_sets:reactome_x...	SET	24	0.10549	0.0036422	0.18839	0.28776	Curated_gene_sets:reactome_xenobiotics	1	0.96111
Curated_gene_sets:reactome_i...24	SET	85	-0.10719	-0.0069545	0.086336	0.8928	Curated_gene_sets:reactome_integrin_cell_surface_interactions	1	0.987532
Curated_gene_sets:reactome_c...111	SET	64	-0.013363	-0.00075269	0.11925	0.54461	Curated_gene_sets:reactome_cytochrome_p450_arranged_by_substrate_type	1	0.964176
Curated_gene_sets:reactome_a...94	SET	11	0.071462	0.0016709	0.26461	0.39356	Curated_gene_sets:reactome_apoptotic_cleavage_of_cell_adhesion_proteins	1	0.96111
Curated_gene_sets:reactome_n...65	SET	59	0.060692	0.0032826	0.1142	0.29755	Curated_gene_sets:reactome_nrage_signals_death_through_jnk	1	0.96111
Curated_gene_sets:reactome_s...98	SET	11	-0.49298	-0.011527	0.28234	0.95959	Curated_gene_sets:reactome_slbp_dependent_processing_of_replication_dependent_histone_pre_mrnas	1	0.991359
Curated_gene_sets:reactome_n...67	SET	16	-0.054213	-0.0015286	0.23479	0.5913	Curated_gene_sets:reactome_nrif_signals_cell_death_from_the_nucleus	1	0.964176
Curated_gene_sets:reactome_r...23	SET	56	-0.073491	-0.0038728	0.11517	0.73829	Curated_gene_sets:reactome_regulation_of_apoptosis	1	0.974859
Curated_gene_sets:reactome_n...37	SET	408	0.088743	0.012512	0.043786	0.021353	Curated_gene_sets:reactome_neuronal_system	1	0.907555
Curated_gene_sets:reactome_r...24	SET	42	-0.091753	-0.0041889	0.1469	0.73388	Curated_gene_sets:reactome_regulation_of_beta_cell_development	1	0.974171
Curated_gene_sets:reactome_c...31	SET	76	0.048121	0.0029527	0.10244	0.31928	Curated_gene_sets:reactome_cell_death_signalling_via_nrage_nrif_and_nade	1	0.96111
Curated_gene_sets:reactome_n...41	SET	50	0.04137	0.0020603	0.13003	0.37519	Curated_gene_sets:reactome_neurotransmitter_release_cycle	1	0.96111
Curated_gene_sets:reactome_p...4	SET	97	0.0026238	0.00018179	0.09107	0.48851	Curated_gene_sets:reactome_p75_ntr_receptor_mediated_signalling	1	0.964176
Curated_gene_sets:reactome_a...76	SET	32	-0.017825	-0.0007105	0.16344	0.54342	Curated_gene_sets:reactome_amino_acid_transport_across_the_plasma_membrane	1	0.964176
Curated_gene_sets:reactome_e...14	SET	27	0.069971	0.0025622	0.16766	0.33822	Curated_gene_sets:reactome_endogenous_sterols	1	0.96111
Curated_gene_sets:reactome_r...32	SET	21	-0.27089	-0.0087494	0.22236	0.88842	Curated_gene_sets:reactome_regulation_of_gene_expression_in_beta_cells	1	0.98641
Curated_gene_sets:reactome_g...58	SET	72	-0.069356	-0.0041426	0.10003	0.75594	Curated_gene_sets:reactome_glycolysis	1	0.975442
Curated_gene_sets:reactome_p...93	SET	15	0.11964	0.0032664	0.22154	0.29458	Curated_gene_sets:reactome_processive_synthesis_on_the_lagging_strand	1	0.96111
Curated_gene_sets:reactome_m...81	SET	29	0.02587	0.00098173	0.14222	0.42783	Curated_gene_sets:reactome_mrna_capping	1	0.961809
Curated_gene_sets:reactome_m...63	SET	37	-0.014996	-0.00064265	0.12813	0.54658	Curated_gene_sets:reactome_mitochondrial_fatty_acid_beta_oxidation	1	0.964176
Curated_gene_sets:reactome_s...54	SET	1160	-0.010895	-0.0025402	0.029121	0.64585	Curated_gene_sets:reactome_signaling_by_gpcr	1	0.964176
Curated_gene_sets:reactome_p...17	SET	188	0.030425	0.002928	0.065625	0.32146	Curated_gene_sets:reactome_peptide_ligand_binding_receptors	1	0.96111
Curated_gene_sets:reactome_m...40	SET	62	0.020703	0.0011478	0.11334	0.42753	Curated_gene_sets:reactome_metabolism_of_polyamines	1	0.961809
Curated_gene_sets:reactome_n...64	SET	28	0.094087	0.0035084	0.17107	0.29117	Curated_gene_sets:reactome_notch_hlh_transcription_pathway	1	0.96111
Curated_gene_sets:reactome_i...22	SET	108	-0.070819	-0.0051761	0.087873	0.78985	Curated_gene_sets:reactome_integration_of_energy_metabolism	1	0.977333
Curated_gene_sets:reactome_c...30	SET	540	0.066425	0.010738	0.037978	0.040151	Curated_gene_sets:reactome_cell_cycle_mitotic	1	0.936281
Curated_gene_sets:reactome_g...44	SET	35	0.052854	0.0022031	0.14966	0.36198	Curated_gene_sets:reactome_gluconeogenesis	1	0.96111
Curated_gene_sets:reactome_d...78	SET	22	0.18205	0.0060181	0.18843	0.167	Curated_gene_sets:reactome_dopamine_neurotransmitter_release_cycle	1	0.958211
Curated_gene_sets:reactome_o...9	SET	89	-0.029726	-0.0019732	0.093015	0.62535	Curated_gene_sets:reactome_opioid_signalling	1	0.964176
Curated_gene_sets:reactome_m...69	SET	21	0.21613	0.0069808	0.19847	0.13809	Curated_gene_sets:reactome_mitochondrial_trna_aminoacylation	1	0.95299
Curated_gene_sets:reactome_c...116	SET	24	-0.037956	-0.0013105	0.1542	0.59721	Curated_gene_sets:reactome_cytosolic_trna_aminoacylation	1	0.964176
Curated_gene_sets:reactome_c...4	SET	36	0.048385	0.0020454	0.15947	0.38079	Curated_gene_sets:reactome_ca_dependent_events	1	0.96111
Curated_gene_sets:reactome_a...10	SET	17	0.15543	0.0045174	0.21118	0.23087	Curated_gene_sets:reactome_acetylcholine_neurotransmitter_release_cycle	1	0.96111
Curated_gene_sets:reactome_a...60	SET	14	-0.029726	-0.00078406	0.26128	0.54529	Curated_gene_sets:reactome_adenylate_cyclase_inhibitory_pathway	1	0.964176
Curated_gene_sets:reactome_d...4	SET	24	-0.028533	-0.00098514	0.16478	0.56873	Curated_gene_sets:reactome_darpp_32_events	1	0.964176
Curated_gene_sets:reactome_c...44	SET	48	-0.011158	-0.0005445	0.14002	0.53176	Curated_gene_sets:reactome_chemokine_receptors_bind_chemokines	1	0.964176
Curated_gene_sets:reactome_c...29	SET	293	0.060759	0.0072806	0.050961	0.11659	Curated_gene_sets:reactome_cell_cycle_checkpoints	1	0.952014
Curated_gene_sets:reactome_p...1	SET	16	-0.38374	-0.01082	0.1954	0.97522	Curated_gene_sets:reactome_p130cas_linkage_to_mapk_signaling_for_integrins	1	0.995134
Curated_gene_sets:reactome_n...55	SET	18	0.37548	0.011229	0.20759	0.035251	Curated_gene_sets:reactome_norepinephrine_neurotransmitter_release_cycle	1	0.931724
Curated_gene_sets:reactome_p...15	SET	14	0.12652	0.0033371	0.23464	0.29487	Curated_gene_sets:reactome_peptide_hormone_biosynthesis	1	0.96111
Curated_gene_sets:reactome_g...16	SET	28	-0.055254	-0.0020604	0.17282	0.62541	Curated_gene_sets:reactome_g_protein_activation	1	0.964176
Curated_gene_sets:reactome_a...9	SET	14	0.1425	0.0037587	0.24677	0.28182	Curated_gene_sets:reactome_acetylcholine_binding_and_downstream_events	1	0.96111
Curated_gene_sets:reactome_a...5	SET	106	-0.087342	-0.0063246	0.083993	0.85079	Curated_gene_sets:reactome_abc_family_proteins_mediated_transport	1	0.981775
Curated_gene_sets:reactome_t...115	SET	42	0.056726	0.0025898	0.12538	0.32547	Curated_gene_sets:reactome_trna_aminoacylation	1	0.96111
Curated_gene_sets:reactome_o...6	SET	388	-0.12918	-0.01777	0.064774	0.97694	Curated_gene_sets:reactome_olfactory_signaling_pathway	1	0.995134
Curated_gene_sets:reactome_p...54	SET	19	0.27542	0.008462	0.22309	0.1085	Curated_gene_sets:reactome_pka_mediated_phosphorylation_of_creb	1	0.949418
Curated_gene_sets:reactome_r...13	SET	94	0.1076	0.0073397	0.085592	0.10436	Curated_gene_sets:reactome_recruitment_of_numa_to_mitotic_centrosomes	1	0.949418
Curated_gene_sets:reactome_n...74	SET	52	0.17087	0.0086776	0.12615	0.087805	Curated_gene_sets:reactome_nuclear_receptor_transcription_pathway	1	0.949418
Curated_gene_sets:reactome_g...2	SET	46	0.05496	0.0026256	0.12973	0.33592	Curated_gene_sets:reactome_g1_phase	1	0.96111
Curated_gene_sets:reactome_g...41	SET	33	-0.11308	-0.004577	0.16607	0.75202	Curated_gene_sets:reactome_glucagon_signaling_in_metabolic_regulation	1	0.975315
Curated_gene_sets:reactome_s...79	SET	59	0.017229	0.00093184	0.10697	0.43603	Curated_gene_sets:reactome_signaling_by_pdgf	1	0.961809
Curated_gene_sets:reactome_a...111	SET	39	-0.17151	-0.007546	0.13237	0.90245	Curated_gene_sets:reactome_association_of_tric_cct_with_target_proteins_during_biosynthesis	1	0.989219
Curated_gene_sets:reactome_p...82	SET	29	-0.085491	-0.0032442	0.1639	0.69902	Curated_gene_sets:reactome_prefoldin_mediated_transfer_of_substrate_to_cct_tric	1	0.969036
Curated_gene_sets:reactome_h...26	SET	11	0.19044	0.0044529	0.22442	0.19806	Curated_gene_sets:reactome_hormone_ligand_binding_receptors	1	0.96111
Curated_gene_sets:reactome_g...67	SET	36	0.24439	0.010331	0.14418	0.045038	Curated_gene_sets:reactome_gpvi_mediated_activation_cascade	1	0.936281
Curated_gene_sets:reactome_p...100	SET	102	-0.010599	-0.00075292	0.082622	0.55103	Curated_gene_sets:reactome_protein_folding	1	0.964176
Curated_gene_sets:reactome_f...41	SET	26	-0.047687	-0.0017136	0.1694	0.61084	Curated_gene_sets:reactome_formation_of_tubulin_folding_intermediates_by_cct_tric	1	0.964176
Curated_gene_sets:reactome_p...19	SET	29	-0.0057975	-0.00022	0.13613	0.51698	Curated_gene_sets:reactome_peroxisomal_lipid_metabolism	1	0.964176
Curated_gene_sets:reactome_p...70	SET	23	0.076541	0.0025871	0.1565	0.3124	Curated_gene_sets:reactome_post_chaperonin_tubulin_folding_pathway	1	0.96111
Curated_gene_sets:reactome_s...119	SET	35	0.070893	0.0029551	0.17138	0.33956	Curated_gene_sets:reactome_striated_muscle_contraction	1	0.96111
Curated_gene_sets:reactome_m...39	SET	99	-0.10663	-0.0074632	0.088741	0.88523	Curated_gene_sets:reactome_metabolism_of_nucleotides	1	0.98641
Curated_gene_sets:reactome_a...74	SET	41	-0.25849	-0.01166	0.13748	0.96995	Curated_gene_sets:reactome_amine_ligand_binding_receptors	1	0.994316
Curated_gene_sets:reactome_d...85	SET	30	0.24749	0.0095521	0.14886	0.04821	Curated_gene_sets:reactome_downstream_signal_transduction	1	0.946171
Curated_gene_sets:reactome_m...93	SET	206	-0.012082	-0.0012166	0.061651	0.57768	Curated_gene_sets:reactome_muscle_contraction	1	0.964176
Curated_gene_sets:reactome_s...19	SET	12	-0.34189	-0.0083494	0.26307	0.90313	Curated_gene_sets:reactome_serotonin_receptors	1	0.98927
Curated_gene_sets:reactome_m...86	SET	188	0.096596	0.0092962	0.059686	0.052798	Curated_gene_sets:reactome_mrna_splicing	1	0.949418
Curated_gene_sets:reactome_m...87	SET	52	0.038168	0.0019384	0.12142	0.37663	Curated_gene_sets:reactome_mrna_splicing_minor_pathway	1	0.96111
Curated_gene_sets:reactome_p...88	SET	28	-0.11951	-0.0044566	0.16311	0.76814	Curated_gene_sets:reactome_processing_of_capped_intronless_pre_mrna	1	0.976785
Curated_gene_sets:reactome_p...115	SET	12	0.057697	0.001409	0.31075	0.42635	Curated_gene_sets:reactome_purine_ribonucleoside_monophosphate_biosynthesis	1	0.961809
Curated_gene_sets:reactome_c...59	SET	23	-0.34467	-0.01165	0.20164	0.95629	Curated_gene_sets:reactome_citric_acid_cycle_tca_cycle	1	0.991359
Curated_gene_sets:reactome_n...80	SET	110	-0.059951	-0.0044219	0.076638	0.78296	Curated_gene_sets:reactome_nucleotide_excision_repair	1	0.977333
Curated_gene_sets:reactome_a...121	SET	558	0.033237	0.0054593	0.036437	0.18084	Curated_gene_sets:reactome_axon_guidance	1	0.96111
Curated_gene_sets:reactome_g...11	SET	218	-0.0171	-0.0017707	0.058091	0.61576	Curated_gene_sets:reactome_g_alpha_q_signalling_events	1	0.964176
Curated_gene_sets:reactome_p...2	SET	12	0.021421	0.00052313	0.19816	0.45696	Curated_gene_sets:reactome_p2y_receptors	1	0.964176
Curated_gene_sets:reactome_n...7	SET	42	-0.11611	-0.0053009	0.12813	0.81757	Curated_gene_sets:reactome_ncam1_interactions	1	0.979361
Curated_gene_sets:reactome_c...62	SET	39	0.083337	0.0036665	0.15898	0.30007	Curated_gene_sets:reactome_class_c_3_metabotropic_glutamate_pheromone_receptors	1	0.96111
Curated_gene_sets:reactome_r...42	SET	78	-0.057716	-0.0035876	0.10113	0.71589	Curated_gene_sets:reactome_regulation_of_insulin_secretion	1	0.972881
Curated_gene_sets:reactome_n...8	SET	63	0.017022	0.00095128	0.10153	0.43343	Curated_gene_sets:reactome_ncam_signaling_for_neurite_out_growth	1	0.961809
Curated_gene_sets:reactome_n...81	SET	15	-0.030716	-0.00083859	0.17895	0.56814	Curated_gene_sets:reactome_nucleotide_like_purinergic_receptors	1	0.964176
Curated_gene_sets:reactome_e...10	SET	16	-0.58507	-0.016497	0.25207	0.98985	Curated_gene_sets:reactome_eicosanoid_ligand_binding_receptors	1	0.996969
Curated_gene_sets:reactome_c...61	SET	94	0.055236	0.0037677	0.089747	0.26913	Curated_gene_sets:reactome_class_b_2_secretin_family_receptors	1	0.96111
Curated_gene_sets:reactome_g...42	SET	33	-0.26775	-0.010838	0.15243	0.96049	Curated_gene_sets:reactome_glucagon_type_ligand_receptors	1	0.991359
Curated_gene_sets:reactome_f...2	SET	39	0.02264	0.00099605	0.14445	0.43773	Curated_gene_sets:reactome_fanconi_anemia_pathway	1	0.961809
Curated_gene_sets:reactome_t...65	SET	17	0.44413	0.012908	0.21503	0.019448	Curated_gene_sets:reactome_trafficking_of_glur2_containing_ampa_receptors	1	0.907555
Curated_gene_sets:reactome_s...99	SET	251	-0.047953	-0.0053239	0.054531	0.81039	Curated_gene_sets:reactome_slc_mediated_transmembrane_transport	1	0.979361
Curated_gene_sets:reactome_c...21	SET	33	0.2038	0.008249	0.14438	0.079054	Curated_gene_sets:reactome_cd28_co_stimulation	1	0.949418
Curated_gene_sets:reactome_s...176	SET	19	-0.28387	-0.0087216	0.17344	0.94915	Curated_gene_sets:reactome_synthesis_secretion_and_deacylation_of_ghrelin	1	0.991359
Curated_gene_sets:reactome_a...61	SET	33	-0.040789	-0.001651	0.15709	0.60243	Curated_gene_sets:reactome_adherens_junctions_interactions	1	0.964176
Curated_gene_sets:reactome_c...101	SET	16	0.26801	0.007557	0.17216	0.059776	Curated_gene_sets:reactome_crmps_in_sema3a_signaling	1	0.949418
Curated_gene_sets:reactome_o...19	SET	19	0.23553	0.0072365	0.19197	0.10994	Curated_gene_sets:reactome_other_semaphorin_interactions	1	0.949418
Curated_gene_sets:reactome_p...116	SET	13	-0.12156	-0.0030897	0.24258	0.69185	Curated_gene_sets:reactome_purine_salvage	1	0.968434
Curated_gene_sets:reactome_g...10	SET	401	0.030182	0.0042194	0.045363	0.25292	Curated_gene_sets:reactome_g_alpha_i_signalling_events	1	0.96111
Curated_gene_sets:reactome_s...8	SET	16	0.00072116	2.0334e-05	0.17959	0.4984	Curated_gene_sets:reactome_sema3a_pak_dependent_axon_repulsion	1	0.964176
Curated_gene_sets:reactome_c...23	SET	12	0.3519	0.0085938	0.22304	0.057322	Curated_gene_sets:reactome_cd28_dependent_vav1_pathway	1	0.949418
Curated_gene_sets:reactome_s...10	SET	24	0.18689	0.0064525	0.18876	0.16107	Curated_gene_sets:reactome_sema4d_in_semaphorin_signaling	1	0.957284
Curated_gene_sets:reactome_s...13	SET	64	0.17948	0.010109	0.10014	0.036554	Curated_gene_sets:reactome_semaphorin_interactions	1	0.931724
Curated_gene_sets:reactome_s...11	SET	20	0.23555	0.007425	0.21168	0.13291	Curated_gene_sets:reactome_sema4d_induced_cell_migration_and_growth_cone_collapse	1	0.95299
Curated_gene_sets:reactome_s...9	SET	14	-0.10444	-0.0027548	0.21436	0.68695	Curated_gene_sets:reactome_sema3a_plexin_repulsion_signaling_by_inhibiting_integrin_adhesion	1	0.967509
Curated_gene_sets:reactome_l...19	SET	35	-0.022771	-0.00094919	0.16546	0.55473	Curated_gene_sets:reactome_lysosome_vesicle_biogenesis	1	0.964176
Curated_gene_sets:reactome_s...112	SET	89	-0.0083076	-0.00055146	0.085486	0.53871	Curated_gene_sets:reactome_sphingolipid_metabolism	1	0.964176
Curated_gene_sets:reactome_g...12	SET	528	-0.077674	-0.01242	0.048348	0.94592	Curated_gene_sets:reactome_g_alpha_s_signalling_events	1	0.991359
Curated_gene_sets:reactome_c...27	SET	65	0.064753	0.0036755	0.11135	0.28044	Curated_gene_sets:reactome_cell_cell_junction_organization	1	0.96111
Curated_gene_sets:reactome_g...13	SET	48	-0.27931	-0.01363	0.13053	0.98381	Curated_gene_sets:reactome_g_alpha_z_signalling_events	1	0.996033
Curated_gene_sets:reactome_c...92	SET	66	0.22069	0.012623	0.11223	0.02463	Curated_gene_sets:reactome_costimulation_by_the_cd28_family	1	0.915446
Curated_gene_sets:reactome_c...22	SET	22	0.19699	0.0065121	0.18254	0.14027	Curated_gene_sets:reactome_cd28_dependent_pi3k_akt_signaling	1	0.95299
Curated_gene_sets:reactome_t...34	SET	30	0.16389	0.0063255	0.16159	0.15525	Curated_gene_sets:reactome_tight_junction_interactions	1	0.957284
Curated_gene_sets:reactome_t...99	SET	106	-0.15565	-0.011271	0.085942	0.96493	Curated_gene_sets:reactome_transport_of_inorganic_cations_anions_and_amino_acids_oligopeptides	1	0.992204
Curated_gene_sets:reactome_g...62	SET	56	-0.020823	-0.0010973	0.11366	0.57268	Curated_gene_sets:reactome_golgi_associated_vesicle_biogenesis	1	0.964176
Curated_gene_sets:reactome_c...106	SET	21	0.085194	0.0027517	0.21874	0.34847	Curated_gene_sets:reactome_ctla4_inhibitory_signaling	1	0.96111
Curated_gene_sets:reactome_b...30	SET	19	0.17556	0.0053939	0.18884	0.17627	Curated_gene_sets:reactome_branched_chain_amino_acid_catabolism	1	0.959792
Curated_gene_sets:reactome_f...33	SET	38	-0.060456	-0.0026256	0.14055	0.66645	Curated_gene_sets:reactome_formation_of_fibrin_clot_clotting_cascade	1	0.964176
Curated_gene_sets:reactome_d...9	SET	25	0.05011	0.0017658	0.18149	0.39124	Curated_gene_sets:reactome_deadenylation_of_mrna	1	0.96111
Curated_gene_sets:reactome_m...83	SET	15	0.0093617	0.00025559	0.19748	0.48109	Curated_gene_sets:reactome_mrna_decay_by_5_to_3_exoribonuclease	1	0.964176
Curated_gene_sets:reactome_s...29	SET	32	-0.29074	-0.011589	0.16724	0.95892	Curated_gene_sets:reactome_signal_amplification	1	0.991359
Curated_gene_sets:reactome_z...4	SET	17	-0.068643	-0.001995	0.21565	0.62487	Curated_gene_sets:reactome_zinc_transporters	1	0.964176
Curated_gene_sets:reactome_m...47	SET	26	-0.10374	-0.0037278	0.17582	0.72241	Curated_gene_sets:reactome_metal_ion_slc_transporters	1	0.973501
Curated_gene_sets:reactome_s...104	SET	38	0.089256	0.0038763	0.13212	0.24966	Curated_gene_sets:reactome_smooth_muscle_contraction	1	0.96111
Curated_gene_sets:reactome_m...82	SET	16	0.055637	0.0015688	0.18742	0.38329	Curated_gene_sets:reactome_mrna_decay_by_3_to_5_exoribonuclease	1	0.96111
Curated_gene_sets:reactome_d...8	SET	56	0.039608	0.0020873	0.10881	0.35793	Curated_gene_sets:reactome_deadenylation_dependent_mrna_decay	1	0.96111
Curated_gene_sets:reactome_t...28	SET	23	-0.28716	-0.0097059	0.19793	0.92657	Curated_gene_sets:reactome_thromboxane_signalling_through_tp_receptor	1	0.991359
Curated_gene_sets:reactome_c...32	SET	18	0.097702	0.0029218	0.19413	0.30739	Curated_gene_sets:reactome_cell_extracellular_matrix_interactions	1	0.96111
Curated_gene_sets:reactome_c...33	SET	92	0.060638	0.0040921	0.091695	0.25421	Curated_gene_sets:reactome_cell_junction_organization	1	0.96111
Curated_gene_sets:reactome_p...119	SET	31	-0.066394	-0.0026048	0.14697	0.67427	Curated_gene_sets:reactome_pyruvate_metabolism	1	0.964645
Curated_gene_sets:reactome_p...114	SET	18	-0.065807	-0.001968	0.24689	0.60509	Curated_gene_sets:reactome_purine_catabolism	1	0.964176
Curated_gene_sets:reactome_m...42	SET	672	0.024066	0.0043253	0.032627	0.23038	Curated_gene_sets:reactome_metabolism_of_rna	1	0.96111
Curated_gene_sets:reactome_m...72	SET	154	0.012272	0.0010698	0.069966	0.43038	Curated_gene_sets:reactome_mitotic_g1_g1_s_phases	1	0.961809
Curated_gene_sets:reactome_r...47	SET	89	0.050837	0.0033746	0.092933	0.29218	Curated_gene_sets:reactome_regulation_of_mitotic_cell_cycle	1	0.96111
Curated_gene_sets:reactome_t...2	SET	32	0.083595	0.0033321	0.16332	0.30438	Curated_gene_sets:reactome_tak1_activates_nfkb_by_phosphorylation_and_activation_of_ikks_complex	1	0.96111
Curated_gene_sets:reactome_m...96	SET	29	0.034729	0.0013179	0.16237	0.41532	Curated_gene_sets:reactome_myogenesis	1	0.961809
Curated_gene_sets:reactome_a...33	SET	30	-0.062717	-0.0024206	0.17318	0.64138	Curated_gene_sets:reactome_activation_of_kainate_receptors_upon_glutamate_binding	1	0.964176
Curated_gene_sets:reactome_m...9	SET	31	-0.10852	-0.0042575	0.14327	0.77561	Curated_gene_sets:reactome_mapk_targets_nuclear_events_mediated_by_map_kinases	1	0.977333
Curated_gene_sets:reactome_g...66	SET	452	-0.0045683	-0.00067716	0.042125	0.54318	Curated_gene_sets:reactome_gpcr_ligand_binding	1	0.964176
Curated_gene_sets:reactome_j...1	SET	22	-0.0021687	-7.1693e-05	0.18292	0.50473	Curated_gene_sets:reactome_jnk_c_jun_kinases_phosphorylation_and_activation_mediated_by_activated_human_tak1	1	0.964176
Curated_gene_sets:reactome_t...27	SET	32	-0.089103	-0.0035516	0.15257	0.72039	Curated_gene_sets:reactome_thrombin_signalling_through_proteinase_activated_receptors_pars	1	0.973284
Curated_gene_sets:reactome_e...17	SET	28	-0.13397	-0.0049955	0.16207	0.79576	Curated_gene_sets:reactome_energy_dependent_regulation_of_mtor_by_lkb1_ampk	1	0.977477
Curated_gene_sets:reactome_m...73	SET	202	0.048562	0.0048427	0.059214	0.20608	Curated_gene_sets:reactome_mitotic_g2_g2_m_phases	1	0.96111
Curated_gene_sets:reactome_a...22	SET	23	-0.16131	-0.0054524	0.17676	0.81927	Curated_gene_sets:reactome_activated_tak1_mediates_p38_mapk_activation	1	0.979361
Curated_gene_sets:reactome_d...73	SET	330	-0.02521	-0.0032029	0.047705	0.70141	Curated_gene_sets:reactome_dna_repair	1	0.969575
Curated_gene_sets:reactome_e...6	SET	26	-0.29259	-0.010514	0.18345	0.94462	Curated_gene_sets:reactome_effects_of_pip2_hydrolysis	1	0.991359
Curated_gene_sets:reactome_p...73	SET	1412	0.017181	0.0043901	0.02386	0.23574	Curated_gene_sets:reactome_post_translational_protein_modification	1	0.96111
Curated_gene_sets:reactome_c...53	SET	108	-0.010167	-0.00074307	0.08807	0.54595	Curated_gene_sets:reactome_chromosome_maintenance	1	0.964176
Curated_gene_sets:reactome_l...1	SET	120	0.0042793	0.00032958	0.077409	0.47796	Curated_gene_sets:reactome_l1cam_interactions	1	0.964176
Curated_gene_sets:reactome_i...26	SET	31	-0.078542	-0.0030814	0.15951	0.68877	Curated_gene_sets:reactome_interaction_between_l1_and_ankyrins	1	0.967509
Curated_gene_sets:reactome_s...32	SET	22	0.1411	0.0046644	0.16998	0.20326	Curated_gene_sets:reactome_signal_transduction_by_l1	1	0.96111
Curated_gene_sets:reactome_t...107	SET	44	0.18384	0.0085903	0.11886	0.060969	Curated_gene_sets:reactome_transport_of_vitamins_nucleosides_and_related_molecules	1	0.949418
Curated_gene_sets:reactome_h...18	SET	11	0.13053	0.0030521	0.27895	0.31991	Curated_gene_sets:reactome_highly_calcium_permeable_postsynaptic_nicotinic_acetylcholine_receptors	1	0.96111
Curated_gene_sets:reactome_o...16	SET	15	-0.013784	-0.00037632	0.23177	0.52371	Curated_gene_sets:reactome_organic_cation_anion_zwitterion_transport	1	0.964176
Curated_gene_sets:reactome_d...5	SET	14	0.010743	0.00028337	0.25006	0.48287	Curated_gene_sets:reactome_dcc_mediated_attractive_signaling	1	0.964176
Curated_gene_sets:reactome_r...16	SET	48	0.12723	0.0062084	0.11928	0.14308	Curated_gene_sets:reactome_recycling_pathway_of_l1	1	0.95299
Curated_gene_sets:reactome_s...172	SET	63	-0.12317	-0.0068833	0.10299	0.88412	Curated_gene_sets:reactome_synthesis_of_substrates_in_n_glycan_biosythesis	1	0.98641
Curated_gene_sets:reactome_r...80	SET	93	-0.076307	-0.0051773	0.087779	0.80765	Curated_gene_sets:reactome_respiratory_electron_transport	1	0.979361
Curated_gene_sets:reactome_a...103	SET	306	-0.020966	-0.0025665	0.047404	0.67085	Curated_gene_sets:reactome_asparagine_n_linked_glycosylation	1	0.964618
Curated_gene_sets:reactome_a...110	SET	71	0.028375	0.001683	0.10031	0.38864	Curated_gene_sets:reactome_assembly_of_the_pre_replicative_complex	1	0.96111
Curated_gene_sets:reactome_b...26	SET	79	-0.09078	-0.0056788	0.09417	0.83247	Curated_gene_sets:reactome_biosynthesis_of_the_n_glycan_precursor_dolichol_lipid_linked_oligosaccharide_llo_and_transfer_to_a_nascent_protein	1	0.980886
Curated_gene_sets:reactome_c...42	SET	16	-0.37734	-0.010639	0.21127	0.96294	Curated_gene_sets:reactome_cgmp_effects	1	0.992152
Curated_gene_sets:reactome_r...59	SET	23	0.30919	0.010451	0.17976	0.042726	Curated_gene_sets:reactome_regulation_of_signaling_by_cbl	1	0.936281
Curated_gene_sets:reactome_c...7	SET	26	-0.091021	-0.0032708	0.15108	0.72656	Curated_gene_sets:reactome_calnexin_calreticulin_cycle	1	0.973501
Curated_gene_sets:reactome_p...9	SET	14	-0.097498	-0.0025717	0.24343	0.65561	Curated_gene_sets:reactome_passive_transport_by_aquaporins	1	0.964176
Curated_gene_sets:reactome_n...48	SET	22	-0.3262	-0.010784	0.18954	0.95737	Curated_gene_sets:reactome_nitric_oxide_stimulates_guanylate_cyclase	1	0.991359
Curated_gene_sets:reactome_p...65	SET	85	-0.15192	-0.009856	0.096013	0.94319	Curated_gene_sets:reactome_platelet_homeostasis	1	0.991359
Curated_gene_sets:reactome_n...4	SET	35	-0.0024316	-0.00010136	0.13549	0.50716	Curated_gene_sets:reactome_n_glycan_trimming_in_the_er_and_calnexin_calreticulin_cycle	1	0.964176
Curated_gene_sets:reactome_p...66	SET	16	0.16574	0.0046732	0.25137	0.25484	Curated_gene_sets:reactome_platelet_sensitization_by_ldl	1	0.96111
Curated_gene_sets:reactome_a...98	SET	53	-0.12025	-0.0061653	0.13179	0.81922	Curated_gene_sets:reactome_aquaporin_mediated_transport	1	0.979361
Curated_gene_sets:reactome_r...7	SET	16	-0.18288	-0.0051564	0.22546	0.79135	Curated_gene_sets:reactome_rap1_signalling	1	0.977333
Curated_gene_sets:reactome_p...64	SET	28	-0.16803	-0.0062657	0.15639	0.85868	Curated_gene_sets:reactome_platelet_calcium_homeostasis	1	0.982719
Curated_gene_sets:reactome_p...98	SET	19	-0.17438	-0.0053576	0.20597	0.80139	Curated_gene_sets:reactome_prostacyclin_signalling_through_prostacyclin_receptor	1	0.977752
Curated_gene_sets:reactome_g...23	SET	19	0.13469	0.0041382	0.2068	0.25743	Curated_gene_sets:reactome_gaba_synthesis_release_reuptake_and_degradation	1	0.96111
Curated_gene_sets:reactome_i...7	SET	23	-0.093036	-0.0031447	0.17313	0.7045	Curated_gene_sets:reactome_incretin_synthesis_secretion_and_inactivation	1	0.97007
Curated_gene_sets:reactome_t...104	SET	12	0.32985	0.0080554	0.22207	0.068734	Curated_gene_sets:reactome_transport_of_organic_anions	1	0.949418
Curated_gene_sets:reactome_i...71	SET	14	-0.4098	-0.010809	0.23361	0.96029	Curated_gene_sets:reactome_irak1_recruits_ikk_complex	1	0.991359
Curated_gene_sets:reactome_t...61	SET	29	-0.17001	-0.0064514	0.17169	0.83895	Curated_gene_sets:reactome_traf6_mediated_irf7_activation	1	0.980886
Curated_gene_sets:reactome_c...58	SET	70	0.23534	0.013861	0.10073	0.0097425	Curated_gene_sets:reactome_circadian_clock	1	0.90328
Curated_gene_sets:reactome_f...1	SET	167	0.026748	0.0024275	0.07039	0.35197	Curated_gene_sets:reactome_factors_involved_in_megakaryocyte_development_and_platelet_production	1	0.96111
Curated_gene_sets:reactome_r...39	SET	14	-0.27494	-0.0072521	0.22917	0.88487	Curated_gene_sets:reactome_regulation_of_ifng_signaling	1	0.98641
Curated_gene_sets:reactome_r...48	SET	90	-0.0029864	-0.00019935	0.087859	0.51356	Curated_gene_sets:reactome_regulation_of_mrna_stability_by_proteins_that_bind_au_rich_elements	1	0.964176
Curated_gene_sets:reactome_t...59	SET	14	-0.13838	-0.0036501	0.20173	0.75363	Curated_gene_sets:reactome_traf3_dependent_irf_activation_pathway	1	0.975442
Curated_gene_sets:reactome_g...21	SET	39	0.024371	0.0010722	0.15096	0.43587	Curated_gene_sets:reactome_gaba_b_receptor_activation	1	0.961809
Curated_gene_sets:reactome_t...108	SET	186	0.021168	0.0020264	0.060746	0.36375	Curated_gene_sets:reactome_transport_to_the_golgi_and_subsequent_modification	1	0.96111
Curated_gene_sets:reactome_i...77	SET	58	-0.17054	-0.0091459	0.11057	0.9385	Curated_gene_sets:reactome_iron_uptake_and_transport	1	0.991359
Curated_gene_sets:reactome_i...32	SET	90	-0.037731	-0.0025186	0.099461	0.64779	Curated_gene_sets:reactome_interferon_gamma_signaling	1	0.964176
Curated_gene_sets:reactome_n...1	SET	15	0.26567	0.0072531	0.21089	0.10389	Curated_gene_sets:reactome_n_glycan_antennae_elongation	1	0.949418
Curated_gene_sets:reactome_t...62	SET	15	-0.29797	-0.0081351	0.23986	0.89292	Curated_gene_sets:reactome_traf6_mediated_irf7_activation_in_tlr7_8_or_9_signaling	1	0.987532
Curated_gene_sets:reactome_a...32	SET	17	-0.08291	-0.0024096	0.19751	0.66267	Curated_gene_sets:reactome_activation_of_irf3_irf7_mediated_by_tbk1_ikk_epsilon	1	0.964176
Curated_gene_sets:reactome_i...69	SET	55	-0.11404	-0.0059561	0.12003	0.82898	Curated_gene_sets:reactome_ion_transport_by_p_type_atpases	1	0.980886
Curated_gene_sets:reactome_i...31	SET	70	0.052256	0.0030778	0.11014	0.31759	Curated_gene_sets:reactome_interferon_alpha_beta_signaling	1	0.96111
Curated_gene_sets:reactome_a...66	SET	13	0.4772	0.012129	0.24809	0.027218	Curated_gene_sets:reactome_advanced_glycosylation_endproduct_receptor_signaling	1	0.92796
Curated_gene_sets:reactome_g...22	SET	55	0.14782	0.0077199	0.12962	0.12707	Curated_gene_sets:reactome_gaba_receptor_activation	1	0.95299
Curated_gene_sets:reactome_k...6	SET	60	0.030311	0.0016532	0.10923	0.39071	Curated_gene_sets:reactome_kinesins	1	0.96111
Curated_gene_sets:reactome_n...2	SET	26	0.22543	0.0081007	0.15747	0.076143	Curated_gene_sets:reactome_n_glycan_antennae_elongation_in_the_medial_trans_golgi	1	0.949418
Curated_gene_sets:reactome_r...38	SET	27	-0.086484	-0.0031669	0.21478	0.6564	Curated_gene_sets:reactome_regulation_of_ifna_signaling	1	0.964176
Curated_gene_sets:reactome_i...33	SET	200	-0.05661	-0.0056175	0.062536	0.81732	Curated_gene_sets:reactome_interferon_signaling	1	0.979361
Curated_gene_sets:reactome_t...86	SET	31	-0.060395	-0.0023695	0.14538	0.66108	Curated_gene_sets:reactome_transferrin_endocytosis_and_recycling	1	0.964176
Curated_gene_sets:reactome_d...92	SET	11	0.08279	0.0019358	0.23434	0.36194	Curated_gene_sets:reactome_dscam_interactions	1	0.96111
Curated_gene_sets:reactome_i...67	SET	183	0.038051	0.0036134	0.062611	0.27168	Curated_gene_sets:reactome_ion_channel_transport	1	0.96111
Curated_gene_sets:reactome_i...2	SET	23	-0.14554	-0.0049192	0.18669	0.78217	Curated_gene_sets:reactome_ikk_complex_recruitment_mediated_by_rip1	1	0.977333
Curated_gene_sets:reactome_f...35	SET	43	-0.040147	-0.0018545	0.11964	0.63139	Curated_gene_sets:reactome_formation_of_incision_complex_in_gg_ner	1	0.964176
Curated_gene_sets:reactome_t...85	SET	84	0.064053	0.0041312	0.08953	0.23718	Curated_gene_sets:reactome_transcriptional_regulation_of_white_adipocyte_differentiation	1	0.96111
Curated_gene_sets:reactome_e...15	SET	31	-0.068486	-0.0026869	0.14903	0.67708	Curated_gene_sets:reactome_endosomal_sorting_complex_required_for_transport_escrt	1	0.964875
Curated_gene_sets:reactome_m...15	SET	84	0.0057552	0.00037119	0.11704	0.48039	Curated_gene_sets:reactome_meiotic_recombination	1	0.964176
Curated_gene_sets:reactome_p...63	SET	40	-0.1261	-0.0056185	0.13795	0.81967	Curated_gene_sets:reactome_platelet_aggregation_plug_formation	1	0.979361
Curated_gene_sets:reactome_s...66	SET	235	0.047137	0.0050658	0.059172	0.21285	Curated_gene_sets:reactome_signaling_by_notch	1	0.96111
Curated_gene_sets:reactome_l...2	SET	20	0.044995	0.0014183	0.19739	0.40984	Curated_gene_sets:reactome_lagging_strand_synthesis	1	0.961809
Curated_gene_sets:reactome_i...11	SET	13	0.21078	0.0053576	0.25741	0.20644	Curated_gene_sets:reactome_inhibition_of_replication_initiation_of_damaged_dna_by_rb1_e2f1	1	0.96111
Curated_gene_sets:reactome_e...42	SET	11	-0.28443	-0.0066507	0.32795	0.80711	Curated_gene_sets:reactome_ethanol_oxidation	1	0.979361
Curated_gene_sets:reactome_s...174	SET	24	0.054047	0.001866	0.16229	0.36956	Curated_gene_sets:reactome_synthesis_of_very_long_chain_fatty_acyl_coas	1	0.96111
Curated_gene_sets:reactome_d...74	SET	130	0.020084	0.0016096	0.075902	0.39566	Curated_gene_sets:reactome_dna_replication	1	0.96111
Curated_gene_sets:reactome_e...2	SET	22	0.20955	0.0069272	0.19081	0.13606	Curated_gene_sets:reactome_e2f_mediated_regulation_of_dna_replication	1	0.95299
Curated_gene_sets:reactome_m...31	SET	297	0.0076167	0.00091879	0.050115	0.4396	Curated_gene_sets:reactome_metabolism_of_carbohydrates	1	0.961809
Curated_gene_sets:reactome_s...57	SET	80	0.08023	0.0050503	0.092607	0.19316	Curated_gene_sets:reactome_signaling_by_insulin_receptor	1	0.96111
Curated_gene_sets:reactome_h...15	SET	616	-0.019106	-0.0032923	0.03603	0.70204	Curated_gene_sets:reactome_hemostasis	1	0.969575
Curated_gene_sets:reactome_h...22	SET	235	-0.024514	-0.0026345	0.05338	0.67697	Curated_gene_sets:reactome_hiv_infection	1	0.964875
Curated_gene_sets:reactome_h...23	SET	150	-0.037506	-0.0032272	0.065998	0.71508	Curated_gene_sets:reactome_hiv_life_cycle	1	0.972881
Curated_gene_sets:reactome_e...4	SET	14	-0.071946	-0.0018977	0.19929	0.64095	Curated_gene_sets:reactome_early_phase_of_hiv_life_cycle	1	0.964176
Curated_gene_sets:reactome_h...27	SET	134	-0.052679	-0.0042859	0.07037	0.77295	Curated_gene_sets:reactome_host_interactions_of_hiv_factors	1	0.977333
Curated_gene_sets:reactome_v...8	SET	44	-0.079264	-0.0037037	0.11886	0.74757	Curated_gene_sets:reactome_viral_messenger_rna_synthesis	1	0.974859
Curated_gene_sets:reactome_i...29	SET	37	-0.20005	-0.0085731	0.12971	0.93848	Curated_gene_sets:reactome_interactions_of_vpr_with_host_cellular_proteins	1	0.991359
Curated_gene_sets:reactome_f...32	SET	16	-0.18661	-0.0052616	0.22354	0.79808	Curated_gene_sets:reactome_formation_of_atp_by_chemiosmotic_coupling	1	0.977477
Curated_gene_sets:reactome_a...25	SET	37	0.00085898	3.6812e-05	0.1444	0.49763	Curated_gene_sets:reactome_activation_of_atr_in_response_to_replication_stress	1	0.964176
Curated_gene_sets:reactome_u...6	SET	12	0.3064	0.0074825	0.25386	0.11374	Curated_gene_sets:reactome_unwinding_of_dna	1	0.949418
Curated_gene_sets:reactome_g...46	SET	26	-0.57728	-0.020744	0.24764	0.99012	Curated_gene_sets:reactome_glucuronidation	1	0.996969
Curated_gene_sets:reactome_i...16	SET	1038	0.019053	0.0042156	0.027266	0.24235	Curated_gene_sets:reactome_innate_immune_system	1	0.96111
Curated_gene_sets:reactome_m...75	SET	198	0.079901	0.0078894	0.060978	0.095051	Curated_gene_sets:reactome_mitotic_prometaphase	1	0.949418
Curated_gene_sets:reactome_g...4	SET	30	-0.30755	-0.01187	0.15398	0.9771	Curated_gene_sets:reactome_g1_s_specific_transcription	1	0.995134
Curated_gene_sets:reactome_s...87	SET	74	0.050548	0.0030607	0.10161	0.30943	Curated_gene_sets:reactome_signaling_by_tgf_beta_receptor_complex	1	0.96111
Curated_gene_sets:reactome_p...38	SET	19	0.13889	0.0042672	0.19558	0.23881	Curated_gene_sets:reactome_phosphorylation_of_the_apc_c	1	0.96111
Curated_gene_sets:reactome_c...115	SET	24	-0.14498	-0.0050057	0.19032	0.77689	Curated_gene_sets:reactome_cytosolic_sulfonation_of_small_molecules	1	0.977333
Curated_gene_sets:reactome_g...50	SET	36	-0.12882	-0.0054457	0.14471	0.81332	Curated_gene_sets:reactome_glutathione_conjugation	1	0.979361
Curated_gene_sets:reactome_c...78	SET	58	0.028035	0.0015034	0.11479	0.40353	Curated_gene_sets:reactome_complement_cascade	1	0.96111
Curated_gene_sets:reactome_m...89	SET	22	0.03129	0.0010344	0.20763	0.44011	Curated_gene_sets:reactome_mtorc1_mediated_signalling	1	0.961809
Curated_gene_sets:reactome_a...27	SET	30	0.18033	0.0069602	0.15989	0.12969	Curated_gene_sets:reactome_activation_of_bh3_only_proteins	1	0.95299
Curated_gene_sets:reactome_g...45	SET	93	-0.053835	-0.0036526	0.088905	0.72758	Curated_gene_sets:reactome_glucose_metabolism	1	0.973501
Curated_gene_sets:reactome_v...19	SET	43	0.027562	0.0012732	0.12952	0.41574	Curated_gene_sets:reactome_voltage_gated_potassium_channels	1	0.961809
Curated_gene_sets:reactome_a...58	SET	754	0.025664	0.0048756	0.031791	0.20976	Curated_gene_sets:reactome_adaptive_immune_system	1	0.96111
Curated_gene_sets:reactome_n...49	SET	35	-0.22164	-0.0092385	0.14246	0.94012	Curated_gene_sets:reactome_nod1_2_signaling_pathway	1	0.991359
Curated_gene_sets:reactome_c...112	SET	855	0.014524	0.0029306	0.030135	0.31491	Curated_gene_sets:reactome_cytokine_signaling_in_immune_system	1	0.96111
Curated_gene_sets:reactome_m...16	SET	78	0.065286	0.0040582	0.096588	0.24955	Curated_gene_sets:reactome_meiotic_synapsis	1	0.96111
Curated_gene_sets:reactome_t...22	SET	15	-0.029957	-0.00081786	0.20477	0.55815	Curated_gene_sets:reactome_the_nlrp3_inflammasome	1	0.964176
Curated_gene_sets:reactome_c...63	SET	375	-0.0072974	-0.00098719	0.044402	0.56527	Curated_gene_sets:reactome_class_i_mhc_mediated_antigen_processing_presentation	1	0.964176
Curated_gene_sets:reactome_t...3	SET	12	0.26064	0.0063651	0.23861	0.13735	Curated_gene_sets:reactome_tandem_pore_domain_potassium_channels	1	0.95299
Curated_gene_sets:reactome_i...9	SET	20	-0.11002	-0.0034679	0.17867	0.73097	Curated_gene_sets:reactome_inflammasomes	1	0.973501
Curated_gene_sets:reactome_p...74	SET	99	0.072162	0.0050508	0.087514	0.20481	Curated_gene_sets:reactome_potassium_channels	1	0.96111
Curated_gene_sets:reactome_n...79	SET	54	-0.17023	-0.0088094	0.11528	0.9301	Curated_gene_sets:reactome_nucleotide_binding_domain_leucine_rich_repeat_containing_receptor_nlr_signaling_pathways	1	0.991359
Curated_gene_sets:reactome_t...9	SET	81	-0.022002	-0.0013936	0.10013	0.58696	Curated_gene_sets:reactome_telomere_maintenance	1	0.964176
Curated_gene_sets:reactome_p...61	SET	260	0.021658	0.0024467	0.054865	0.34652	Curated_gene_sets:reactome_platelet_activation_signaling_and_aggregation	1	0.96111
Curated_gene_sets:reactome_c...94	SET	14	-0.29796	-0.0078592	0.21323	0.91884	Curated_gene_sets:reactome_creation_of_c4_and_c2_activators	1	0.991359
Curated_gene_sets:reactome_a...90	SET	25	0.090309	0.0031823	0.16897	0.29651	Curated_gene_sets:reactome_apc_cdc20_mediated_degradation_of_nek2a	1	0.96111
Curated_gene_sets:reactome_i...13	SET	23	-0.10267	-0.0034703	0.17488	0.72142	Curated_gene_sets:reactome_initial_triggering_of_complement	1	0.973284
Curated_gene_sets:reactome_e...45	SET	30	-0.098901	-0.0038172	0.14903	0.74654	Curated_gene_sets:reactome_extension_of_telomeres	1	0.974859
Curated_gene_sets:reactome_g...5	SET	170	0.050096	0.0045866	0.067095	0.22765	Curated_gene_sets:reactome_g2_m_checkpoints	1	0.96111
Curated_gene_sets:reactome_g...6	SET	94	0.0863	0.0058866	0.09026	0.16951	Curated_gene_sets:reactome_g2_m_dna_damage_checkpoint	1	0.95885
Curated_gene_sets:reactome_s...1	SET	165	-0.0085581	-0.00077203	0.068581	0.54965	Curated_gene_sets:reactome_s_phase	1	0.964176
Curated_gene_sets:reactome_t...122	SET	14	-0.57969	-0.01529	0.2392	0.99231	Curated_gene_sets:reactome_tryptophan_catabolism	1	0.996969
Curated_gene_sets:reactome_d...77	SET	32	0.14352	0.0057205	0.15584	0.17856	Curated_gene_sets:reactome_dna_strand_elongation	1	0.960334
Curated_gene_sets:reactome_c...47	SET	25	0.17577	0.0061938	0.16841	0.14832	Curated_gene_sets:reactome_cholesterol_biosynthesis	1	0.95299
Curated_gene_sets:reactome_f...25	SET	13	-0.061555	-0.0015646	0.20729	0.61675	Curated_gene_sets:reactome_fgfr2c_ligand_binding_and_activation	1	0.964176
Curated_gene_sets:reactome_m...41	SET	16	-0.021567	-0.00060812	0.20634	0.54162	Curated_gene_sets:reactome_metabolism_of_porphyrins	1	0.964176
Curated_gene_sets:reactome_v...7	SET	57	-0.095096	-0.0050558	0.11023	0.80584	Curated_gene_sets:reactome_vif_mediated_degradation_of_apobec3g	1	0.978888
Curated_gene_sets:reactome_s...43	SET	87	0.052512	0.0034465	0.087568	0.27437	Curated_gene_sets:reactome_signaling_by_fgfr	1	0.96111
Curated_gene_sets:reactome_d...46	SET	11	0.19555	0.0045722	0.30071	0.25776	Curated_gene_sets:reactome_digestion_of_dietary_carbohydrate	1	0.96111
Curated_gene_sets:reactome_f...17	SET	16	-0.036984	-0.0010428	0.23014	0.56383	Curated_gene_sets:reactome_fgfr1_ligand_binding_and_activation	1	0.964176
Curated_gene_sets:reactome_g...28	SET	37	0.13459	0.0057681	0.14852	0.18242	Curated_gene_sets:reactome_gap_junction_assembly	1	0.96111
Curated_gene_sets:reactome_s...154	SET	18	-0.11715	-0.0035035	0.18119	0.74104	Curated_gene_sets:reactome_synthesis_of_glycosylphosphatidylinositol_gpi	1	0.974859
Curated_gene_sets:reactome_i...64	SET	51	0.136	0.0068405	0.11675	0.12203	Curated_gene_sets:reactome_intrinsic_pathway_for_apoptosis	1	0.95299
Curated_gene_sets:reactome_a...96	SET	52	-0.015935	-0.00080927	0.116	0.55463	Curated_gene_sets:reactome_apoptotic_execution_phase	1	0.964176
Curated_gene_sets:nakamura_c...2	SET	25	-0.13055	-0.0046004	0.17663	0.77009	Curated_gene_sets:nakamura_cancer_microenvironment_up	1	0.977333
Curated_gene_sets:nakamura_c...1	SET	45	0.038854	0.0018359	0.12974	0.38229	Curated_gene_sets:nakamura_cancer_microenvironment_dn	1	0.96111
Curated_gene_sets:west_adren...5	SET	22	-0.18387	-0.0060783	0.16517	0.86718	Curated_gene_sets:west_adrenocortical_tumor_markers_up	1	0.982719
Curated_gene_sets:west_adren...4	SET	20	0.34738	0.01095	0.20111	0.042067	Curated_gene_sets:west_adrenocortical_tumor_markers_dn	1	0.936281
Curated_gene_sets:winter_hyp...3	SET	95	-0.019209	-0.0013172	0.087494	0.58689	Curated_gene_sets:winter_hypoxia_up	1	0.964176
Curated_gene_sets:winter_hyp...1	SET	50	-0.019594	-0.00097585	0.11907	0.56535	Curated_gene_sets:winter_hypoxia_dn	1	0.964176
Curated_gene_sets:parent_mto...2	SET	559	0.031163	0.005123	0.035993	0.19331	Curated_gene_sets:parent_mtor_signaling_up	1	0.96111
Curated_gene_sets:parent_mto...1	SET	45	-0.056786	-0.0026833	0.12921	0.66985	Curated_gene_sets:parent_mtor_signaling_dn	1	0.964266
Curated_gene_sets:pyeon_hpv_...2	SET	90	0.022982	0.0015341	0.086385	0.3951	Curated_gene_sets:pyeon_hpv_positive_tumors_up	1	0.96111
Curated_gene_sets:nakamura_t...2	SET	276	0.0077918	0.00090656	0.05096	0.43924	Curated_gene_sets:nakamura_tumor_zone_peripheral_vs_central_up	1	0.961809
Curated_gene_sets:nakamura_t...1	SET	609	0.028654	0.0049104	0.035454	0.20949	Curated_gene_sets:nakamura_tumor_zone_peripheral_vs_central_dn	1	0.96111
Curated_gene_sets:piccaluga_...2	SET	208	0.0039452	0.00039916	0.05644	0.47214	Curated_gene_sets:piccaluga_angioimmunoblastic_lymphoma_up	1	0.964176
Curated_gene_sets:piccaluga_...1	SET	134	-0.02762	-0.0022471	0.072183	0.649	Curated_gene_sets:piccaluga_angioimmunoblastic_lymphoma_dn	1	0.964176
Curated_gene_sets:lu_tumor_v...2	SET	29	-0.015537	-0.0005896	0.16862	0.53671	Curated_gene_sets:lu_tumor_vasculature_up	1	0.964176
Curated_gene_sets:lu_tumor_v...1	SET	13	0.32054	0.0081473	0.26415	0.11249	Curated_gene_sets:lu_tumor_vasculature_dn	1	0.949418
Curated_gene_sets:korkola_em...3	SET	42	-0.083534	-0.0038136	0.13858	0.72668	Curated_gene_sets:korkola_embryonal_carcinoma_up	1	0.973501
Curated_gene_sets:korkola_em...2	SET	12	0.53819	0.013143	0.27904	0.026893	Curated_gene_sets:korkola_embryonal_carcinoma_dn	1	0.92796
Curated_gene_sets:korkola_te...2	SET	17	-0.40943	-0.0119	0.24786	0.95071	Curated_gene_sets:korkola_teratoma_up	1	0.991359
Curated_gene_sets:korkola_yo...2	SET	20	0.11265	0.003551	0.17562	0.26061	Curated_gene_sets:korkola_yolk_sac_tumor_up	1	0.96111
Curated_gene_sets:korkola_ch...2	SET	11	0.61982	0.014493	0.29086	0.016553	Curated_gene_sets:korkola_choriocarcinoma_dn	1	0.907555
Curated_gene_sets:korkola_se...2	SET	43	0.14011	0.0064719	0.14181	0.16159	Curated_gene_sets:korkola_seminoma_up	1	0.957284
Curated_gene_sets:korkola_se...1	SET	11	0.54307	0.012698	0.29058	0.030826	Curated_gene_sets:korkola_seminoma_dn	1	0.92796
Curated_gene_sets:watanabe_r...2	SET	112	0.012541	0.00093333	0.079853	0.4376	Curated_gene_sets:watanabe_rectal_cancer_radiotherapy_responsive_up	1	0.961809
Curated_gene_sets:watanabe_r...1	SET	91	0.041759	0.0028028	0.089118	0.31969	Curated_gene_sets:watanabe_rectal_cancer_radiotherapy_responsive_dn	1	0.96111
Curated_gene_sets:hollmann_a...2	SET	197	0.035793	0.0035253	0.06297	0.28488	Curated_gene_sets:hollmann_apoptosis_via_cd40_up	1	0.96111
Curated_gene_sets:hollmann_a...1	SET	257	0.063598	0.0071437	0.051789	0.10973	Curated_gene_sets:hollmann_apoptosis_via_cd40_dn	1	0.949418
Curated_gene_sets:liu_prosta...2	SET	93	-0.063483	-0.0043072	0.087415	0.76615	Curated_gene_sets:liu_prostate_cancer_up	1	0.976015
Curated_gene_sets:liu_prosta...1	SET	475	0.083563	0.01269	0.038706	0.015435	Curated_gene_sets:liu_prostate_cancer_dn	1	0.907555
Curated_gene_sets:liu_sox4_t...2	SET	139	0.11416	0.0094583	0.071679	0.055632	Curated_gene_sets:liu_sox4_targets_up	1	0.949418
Curated_gene_sets:liu_sox4_t...1	SET	309	0.093367	0.011485	0.049161	0.028778	Curated_gene_sets:liu_sox4_targets_dn	1	0.92796
Curated_gene_sets:onken_uvea...2	SET	788	0.022714	0.0044073	0.030477	0.22806	Curated_gene_sets:onken_uveal_melanoma_up	1	0.96111
Curated_gene_sets:onken_uvea...1	SET	521	-0.034245	-0.0054402	0.037566	0.819	Curated_gene_sets:onken_uveal_melanoma_dn	1	0.979361
Curated_gene_sets:bertucci_m...2	SET	198	-0.091362	-0.009021	0.061131	0.93247	Curated_gene_sets:bertucci_medullary_vs_ductal_breast_cancer_up	1	0.991359
Curated_gene_sets:bertucci_m...1	SET	174	-0.0086126	-0.00079768	0.061332	0.55584	Curated_gene_sets:bertucci_medullary_vs_ductal_breast_cancer_dn	1	0.964176
Curated_gene_sets:schuetz_br...2	SET	345	0.049094	0.0063751	0.04623	0.14413	Curated_gene_sets:schuetz_breast_cancer_ductal_invasive_up	1	0.95299
Curated_gene_sets:schuetz_br...1	SET	84	-0.012902	-0.00083216	0.086943	0.55899	Curated_gene_sets:schuetz_breast_cancer_ductal_invasive_dn	1	0.964176
Curated_gene_sets:davicioni_...4	SET	58	0.1115	0.0059796	0.1151	0.16634	Curated_gene_sets:davicioni_pax_foxo1_signature_in_arms_up	1	0.957476
Curated_gene_sets:davicioni_...3	SET	19	-0.019147	-0.00058827	0.20377	0.53743	Curated_gene_sets:davicioni_pax_foxo1_signature_in_arms_dn	1	0.964176
Curated_gene_sets:fournier_a...2	SET	19	-0.078278	-0.002405	0.18432	0.66446	Curated_gene_sets:fournier_acinar_development_early_up	1	0.964176
Curated_gene_sets:fournier_a...5	SET	11	-0.037661	-0.0008806	0.23608	0.56337	Curated_gene_sets:fournier_acinar_development_late_up	1	0.964176
Curated_gene_sets:fournier_a...4	SET	22	-0.10981	-0.00363	0.18014	0.72892	Curated_gene_sets:fournier_acinar_development_late_dn	1	0.973501
Curated_gene_sets:nam_fxyd5_...	SET	18	0.17384	0.0051989	0.19614	0.18772	Curated_gene_sets:nam_fxyd5_targets_dn	1	0.96111
Curated_gene_sets:frasor_tam...2	SET	50	0.15672	0.0078051	0.12278	0.10092	Curated_gene_sets:frasor_tamoxifen_response_up	1	0.949418
Curated_gene_sets:frasor_tam...1	SET	12	-0.0017112	-4.179e-05	0.18947	0.5036	Curated_gene_sets:frasor_tamoxifen_response_dn	1	0.964176
Curated_gene_sets:kim_respon...2	SET	135	0.049508	0.0040428	0.07392	0.25151	Curated_gene_sets:kim_response_to_tsa_and_decitabine_up	1	0.96111
Curated_gene_sets:sengupta_n...2	SET	296	-0.012893	-0.0015527	0.048621	0.60456	Curated_gene_sets:sengupta_nasopharyngeal_carcinoma_up	1	0.964176
Curated_gene_sets:sengupta_n...1	SET	350	0.019821	0.0025921	0.045218	0.33057	Curated_gene_sets:sengupta_nasopharyngeal_carcinoma_dn	1	0.96111
Curated_gene_sets:watanabe_c...2	SET	29	-0.21707	-0.0082373	0.16428	0.90679	Curated_gene_sets:watanabe_colon_cancer_msi_vs_mss_up	1	0.990023
Curated_gene_sets:watanabe_c...1	SET	64	-0.10185	-0.0057364	0.10808	0.82697	Curated_gene_sets:watanabe_colon_cancer_msi_vs_mss_dn	1	0.980886
Curated_gene_sets:kobayashi_...3	SET	18	-0.08581	-0.0025662	0.20684	0.66087	Curated_gene_sets:kobayashi_egfr_signaling_6hr_dn	1	0.964176
Curated_gene_sets:sotiriou_b...2	SET	154	-0.076227	-0.0066452	0.068041	0.8687	Curated_gene_sets:sotiriou_breast_cancer_grade_1_vs_3_up	1	0.982719
Curated_gene_sets:sotiriou_b...1	SET	52	-0.072806	-0.0036975	0.11508	0.73651	Curated_gene_sets:sotiriou_breast_cancer_grade_1_vs_3_dn	1	0.97442
Curated_gene_sets:gazda_diam...2	SET	26	0.33423	0.01201	0.17411	0.027463	Curated_gene_sets:gazda_diamond_blackfan_anemia_erythroid_up	1	0.92796
Curated_gene_sets:gazda_diam...1	SET	446	-0.058047	-0.0085483	0.039485	0.92922	Curated_gene_sets:gazda_diamond_blackfan_anemia_erythroid_dn	1	0.991359
Curated_gene_sets:gazda_diam...4	SET	30	-0.18558	-0.0071628	0.1571	0.88126	Curated_gene_sets:gazda_diamond_blackfan_anemia_myeloid_up	1	0.98641
Curated_gene_sets:gazda_diam...3	SET	39	-0.12786	-0.0056256	0.14005	0.81937	Curated_gene_sets:gazda_diamond_blackfan_anemia_myeloid_dn	1	0.979361
Curated_gene_sets:gazda_diam...6	SET	39	-0.28863	-0.012699	0.15146	0.97164	Curated_gene_sets:gazda_diamond_blackfan_anemia_progenitor_up	1	0.994437
Curated_gene_sets:gazda_diam...5	SET	62	-0.076501	-0.0042413	0.099225	0.77964	Curated_gene_sets:gazda_diamond_blackfan_anemia_progenitor_dn	1	0.977333
Curated_gene_sets:chemnitz_r...2	SET	141	0.051642	0.0043091	0.07025	0.23114	Curated_gene_sets:chemnitz_response_to_prostaglandin_e2_up	1	0.96111
Curated_gene_sets:chemnitz_r...1	SET	364	0.02373	0.0031636	0.045751	0.302	Curated_gene_sets:chemnitz_response_to_prostaglandin_e2_dn	1	0.96111
Curated_gene_sets:igarashi_a...1	SET	97	-0.06296	-0.0043622	0.086036	0.76784	Curated_gene_sets:igarashi_atf4_targets_dn	1	0.976679
Curated_gene_sets:zhong_resp...2	SET	185	0.11238	0.010729	0.061106	0.032963	Curated_gene_sets:zhong_response_to_azacitidine_and_tsa_up	1	0.931724
Curated_gene_sets:zhong_resp...1	SET	71	0.085519	0.0050726	0.099518	0.19508	Curated_gene_sets:zhong_response_to_azacitidine_and_tsa_dn	1	0.96111
Curated_gene_sets:davicioni_...2	SET	334	0.068481	0.0087521	0.045867	0.067724	Curated_gene_sets:davicioni_molecular_arms_vs_erms_up	1	0.949418
Curated_gene_sets:davicioni_...1	SET	175	0.050165	0.0046594	0.063512	0.21481	Curated_gene_sets:davicioni_molecular_arms_vs_erms_dn	1	0.96111
Curated_gene_sets:davicioni_...8	SET	256	0.070327	0.0078843	0.056327	0.10592	Curated_gene_sets:davicioni_targets_of_pax_foxo1_fusions_up	1	0.949418
Curated_gene_sets:davicioni_...7	SET	65	-0.14525	-0.0082445	0.11138	0.90389	Curated_gene_sets:davicioni_targets_of_pax_foxo1_fusions_dn	1	0.989343
Curated_gene_sets:davicioni_...6	SET	63	0.064793	0.0036209	0.10784	0.27398	Curated_gene_sets:davicioni_rhabdomyosarcoma_pax_foxo1_fusion_up	1	0.96111
Curated_gene_sets:davicioni_...5	SET	14	-0.20284	-0.0053502	0.25298	0.78866	Curated_gene_sets:davicioni_rhabdomyosarcoma_pax_foxo1_fusion_dn	1	0.977333
Curated_gene_sets:sengupta_n...4	SET	380	-0.072963	-0.0099347	0.043464	0.95338	Curated_gene_sets:sengupta_nasopharyngeal_carcinoma_with_lmp1_up	1	0.991359
Curated_gene_sets:sengupta_n...3	SET	164	-0.044126	-0.0039686	0.065117	0.75099	Curated_gene_sets:sengupta_nasopharyngeal_carcinoma_with_lmp1_dn	1	0.975043
Curated_gene_sets:turashvili...12	SET	63	-0.14672	-0.0081996	0.10536	0.91813	Curated_gene_sets:turashvili_breast_normal_ductal_vs_lobular_up	1	0.991359
Curated_gene_sets:turashvili...4	SET	46	-0.06354	-0.0030355	0.12018	0.70149	Curated_gene_sets:turashvili_breast_ductal_carcinoma_vs_ductal_normal_up	1	0.969575
Curated_gene_sets:turashvili...3	SET	188	-0.036342	-0.0034974	0.062864	0.7184	Curated_gene_sets:turashvili_breast_ductal_carcinoma_vs_ductal_normal_dn	1	0.972881
Curated_gene_sets:turashvili...6	SET	73	-0.11643	-0.0070024	0.098022	0.88254	Curated_gene_sets:turashvili_breast_ductal_carcinoma_vs_lobular_normal_up	1	0.98641
Curated_gene_sets:turashvili...5	SET	65	0.027364	0.0015532	0.10603	0.39817	Curated_gene_sets:turashvili_breast_ductal_carcinoma_vs_lobular_normal_dn	1	0.96111
Curated_gene_sets:turashvili...2	SET	21	0.053833	0.0017387	0.1766	0.38025	Curated_gene_sets:turashvili_breast_carcinoma_ductal_vs_lobular_up	1	0.96111
Curated_gene_sets:turashvili...8	SET	67	-0.054939	-0.0031659	0.10283	0.70343	Curated_gene_sets:turashvili_breast_lobular_carcinoma_vs_ductal_normal_up	1	0.969885
Curated_gene_sets:turashvili...7	SET	88	-0.11128	-0.0073452	0.092167	0.88634	Curated_gene_sets:turashvili_breast_lobular_carcinoma_vs_ductal_normal_dn	1	0.98641
Curated_gene_sets:turashvili...10	SET	93	0.027945	0.001896	0.090521	0.37877	Curated_gene_sets:turashvili_breast_lobular_carcinoma_vs_lobular_normal_up	1	0.96111
Curated_gene_sets:turashvili...9	SET	72	-0.072753	-0.0043455	0.10251	0.76105	Curated_gene_sets:turashvili_breast_lobular_carcinoma_vs_lobular_normal_dn	1	0.976015
Curated_gene_sets:chandran_m...3	SET	37	0.11474	0.0049171	0.14553	0.21524	Curated_gene_sets:chandran_metastasis_top50_up	1	0.96111
Curated_gene_sets:chandran_m...2	SET	43	-0.17817	-0.0082299	0.13679	0.90361	Curated_gene_sets:chandran_metastasis_top50_dn	1	0.989325
Curated_gene_sets:wilcox_res...2	SET	151	-0.017204	-0.0014852	0.068727	0.59883	Curated_gene_sets:wilcox_response_to_progesterone_up	1	0.964176
Curated_gene_sets:wilcox_res...1	SET	60	0.10885	0.0059369	0.10478	0.14944	Curated_gene_sets:wilcox_response_to_progesterone_dn	1	0.95299
Curated_gene_sets:fulcher_in...2	SET	577	0.01661	0.002773	0.036118	0.3228	Curated_gene_sets:fulcher_inflammatory_response_lectin_vs_lps_up	1	0.96111
Curated_gene_sets:fulcher_in...1	SET	444	0.0098072	0.0014411	0.039876	0.40286	Curated_gene_sets:fulcher_inflammatory_response_lectin_vs_lps_dn	1	0.96111
Curated_gene_sets:gary_cd5_t...2	SET	466	0.01561	0.0023486	0.039234	0.34537	Curated_gene_sets:gary_cd5_targets_up	1	0.96111
Curated_gene_sets:gary_cd5_t...1	SET	431	0.034294	0.0049666	0.042588	0.21034	Curated_gene_sets:gary_cd5_targets_dn	1	0.96111
Curated_gene_sets:zhou_infla...4	SET	414	0.085752	0.012177	0.043427	0.024163	Curated_gene_sets:zhou_inflammatory_response_live_up	1	0.915446
Curated_gene_sets:zhou_infla...3	SET	364	-0.0078449	-0.0010459	0.045064	0.5691	Curated_gene_sets:zhou_inflammatory_response_live_dn	1	0.964176
Curated_gene_sets:samols_tar...1	SET	58	0.16061	0.0086132	0.11097	0.073919	Curated_gene_sets:samols_targets_of_khsv_mirnas_dn	1	0.949418
Curated_gene_sets:hooi_st7_t...2	SET	89	-0.079563	-0.0052814	0.082982	0.83116	Curated_gene_sets:hooi_st7_targets_up	1	0.980886
Curated_gene_sets:hooi_st7_t...1	SET	112	-0.00054073	-4.0242e-05	0.07986	0.5027	Curated_gene_sets:hooi_st7_targets_dn	1	0.964176
Curated_gene_sets:pramoonjag...2	SET	52	0.1221	0.0062007	0.12331	0.16105	Curated_gene_sets:pramoonjago_sox4_targets_up	1	0.957284
Curated_gene_sets:pramoonjag...1	SET	50	0.037045	0.0018449	0.12401	0.38257	Curated_gene_sets:pramoonjago_sox4_targets_dn	1	0.96111
Curated_gene_sets:puiffe_inv...2	SET	76	0.018988	0.0011651	0.091747	0.41802	Curated_gene_sets:puiffe_invasion_inhibited_by_ascites_up	1	0.961809
Curated_gene_sets:puiffe_inv...1	SET	147	-0.016007	-0.0013636	0.070337	0.59001	Curated_gene_sets:puiffe_invasion_inhibited_by_ascites_dn	1	0.964176
Curated_gene_sets:piepoli_lg...2	SET	16	0.19589	0.0055233	0.2188	0.18532	Curated_gene_sets:piepoli_lgi1_targets_up	1	0.96111
Curated_gene_sets:piepoli_lg...1	SET	17	-0.074884	-0.0021764	0.19836	0.6471	Curated_gene_sets:piepoli_lgi1_targets_dn	1	0.964176
Curated_gene_sets:thum_systo...2	SET	409	-0.036566	-0.0051615	0.040157	0.81873	Curated_gene_sets:thum_systolic_heart_failure_up	1	0.979361
Curated_gene_sets:thum_systo...1	SET	186	0.07253	0.0069432	0.062321	0.12226	Curated_gene_sets:thum_systolic_heart_failure_dn	1	0.95299
Curated_gene_sets:casorelli_...2	SET	160	0.12917	0.011476	0.06644	0.025943	Curated_gene_sets:casorelli_acute_promyelocytic_leukemia_up	1	0.915653
Curated_gene_sets:casorelli_...1	SET	664	0.037795	0.0067536	0.032612	0.12325	Curated_gene_sets:casorelli_acute_promyelocytic_leukemia_dn	1	0.95299
Curated_gene_sets:corre_mult...2	SET	71	0.03158	0.0018732	0.10561	0.38246	Curated_gene_sets:corre_multiple_myeloma_up	1	0.96111
Curated_gene_sets:corre_mult...1	SET	55	-0.035735	-0.0018663	0.12654	0.61118	Curated_gene_sets:corre_multiple_myeloma_dn	1	0.964176
Curated_gene_sets:huttmann_b...2	SET	274	0.0067775	0.00078572	0.051272	0.44742	Curated_gene_sets:huttmann_b_cll_poor_survival_up	1	0.963576
Curated_gene_sets:huttmann_b...1	SET	56	0.048404	0.0025508	0.10351	0.32003	Curated_gene_sets:huttmann_b_cll_poor_survival_dn	1	0.96111
Curated_gene_sets:diaz_chron...2	SET	1400	-0.0085843	-0.0021848	0.023089	0.64497	Curated_gene_sets:diaz_chronic_meylogenous_leukemia_up	1	0.964176
Curated_gene_sets:diaz_chron...1	SET	117	0.00086147	6.552e-05	0.07867	0.49563	Curated_gene_sets:diaz_chronic_meylogenous_leukemia_dn	1	0.964176
Curated_gene_sets:casorelli_...3	SET	39	0.002656	0.00011685	0.13794	0.49232	Curated_gene_sets:casorelli_apl_secondary_vs_de_novo_up	1	0.964176
Curated_gene_sets:deurig_t_c...2	SET	352	0.082974	0.010881	0.046361	0.036758	Curated_gene_sets:deurig_t_cell_prolymphocytic_leukemia_up	1	0.931724
Curated_gene_sets:deurig_t_c...1	SET	306	-0.04628	-0.0056654	0.04828	0.83111	Curated_gene_sets:deurig_t_cell_prolymphocytic_leukemia_dn	1	0.980886
Curated_gene_sets:liu_cmyb_t...2	SET	163	0.0034629	0.00031051	0.063812	0.47836	Curated_gene_sets:liu_cmyb_targets_up	1	0.964176
Curated_gene_sets:liu_vmyb_t...	SET	124	0.025517	0.0019975	0.074215	0.36549	Curated_gene_sets:liu_vmyb_targets_up	1	0.96111
Curated_gene_sets:liu_target...2	SET	15	-0.21476	-0.0058632	0.22279	0.83246	Curated_gene_sets:liu_targets_of_vmyb_vs_cmyb_up	1	0.980886
Curated_gene_sets:liu_target...1	SET	41	0.0099175	0.00044736	0.12536	0.46847	Curated_gene_sets:liu_targets_of_vmyb_vs_cmyb_dn	1	0.964176
Curated_gene_sets:charafe_br...4	SET	374	0.033279	0.0044961	0.043084	0.21993	Curated_gene_sets:charafe_breast_cancer_luminal_vs_basal_up	1	0.96111
Curated_gene_sets:charafe_br...3	SET	448	0.048906	0.007218	0.040858	0.11567	Curated_gene_sets:charafe_breast_cancer_luminal_vs_basal_dn	1	0.951757
Curated_gene_sets:charafe_br...6	SET	445	-0.052226	-0.0076826	0.040694	0.90031	Curated_gene_sets:charafe_breast_cancer_luminal_vs_mesenchymal_up	1	0.98895
Curated_gene_sets:charafe_br...5	SET	462	0.0504	0.007551	0.040002	0.10386	Curated_gene_sets:charafe_breast_cancer_luminal_vs_mesenchymal_dn	1	0.949418
Curated_gene_sets:charafe_br...2	SET	119	0.037698	0.0028914	0.074949	0.30749	Curated_gene_sets:charafe_breast_cancer_basal_vs_mesenchymal_up	1	0.96111
Curated_gene_sets:charafe_br...1	SET	51	0.049053	0.0024672	0.11115	0.3295	Curated_gene_sets:charafe_breast_cancer_basal_vs_mesenchymal_dn	1	0.96111
Curated_gene_sets:doane_brea...2	SET	66	-0.070589	-0.0040374	0.096447	0.76788	Curated_gene_sets:doane_breast_cancer_classes_up	1	0.976679
Curated_gene_sets:doane_brea...1	SET	33	-0.04214	-0.0017057	0.15369	0.60803	Curated_gene_sets:doane_breast_cancer_classes_dn	1	0.964176
Curated_gene_sets:doane_resp...2	SET	171	0.060816	0.0055842	0.061297	0.16057	Curated_gene_sets:doane_response_to_androgen_up	1	0.957284
Curated_gene_sets:doane_resp...1	SET	240	-0.018706	-0.0020313	0.056991	0.62863	Curated_gene_sets:doane_response_to_androgen_dn	1	0.964176
Curated_gene_sets:doane_brea...4	SET	111	-0.051806	-0.0038383	0.082644	0.73462	Curated_gene_sets:doane_breast_cancer_esr1_up	1	0.97442
Curated_gene_sets:doane_brea...3	SET	47	0.2116	0.010218	0.12875	0.050148	Curated_gene_sets:doane_breast_cancer_esr1_dn	1	0.947891
Curated_gene_sets:wang_respo...1	SET	27	-0.11449	-0.0041923	0.17916	0.73859	Curated_gene_sets:wang_response_to_androgen_up	1	0.974859
Curated_gene_sets:wang_respo...5	SET	21	-0.054767	-0.0017689	0.20564	0.605	Curated_gene_sets:wang_response_to_forskolin_up	1	0.964176
Curated_gene_sets:timofeeva_...	SET	16	0.23327	0.0065774	0.2713	0.19495	Curated_gene_sets:timofeeva_growth_stress_via_stat1_dn	1	0.96111
Curated_gene_sets:laiho_colo...2	SET	112	-0.1541	-0.011469	0.076693	0.97774	Curated_gene_sets:laiho_colorectal_cancer_serrated_up	1	0.995134
Curated_gene_sets:laiho_colo...1	SET	82	0.19786	0.012609	0.088464	0.012663	Curated_gene_sets:laiho_colorectal_cancer_serrated_dn	1	0.907555
Curated_gene_sets:borczuk_ma...2	SET	310	-0.0066064	-0.00081391	0.048248	0.55445	Curated_gene_sets:borczuk_malignant_mesothelioma_up	1	0.964176
Curated_gene_sets:borczuk_ma...1	SET	95	-0.090767	-0.006224	0.088077	0.84862	Curated_gene_sets:borczuk_malignant_mesothelioma_dn	1	0.981435
Curated_gene_sets:roy_wound_...2	SET	48	0.15812	0.0077158	0.12981	0.11161	Curated_gene_sets:roy_wound_blood_vessel_up	1	0.949418
Curated_gene_sets:roy_wound_...1	SET	21	0.10404	0.0033604	0.21117	0.31112	Curated_gene_sets:roy_wound_blood_vessel_dn	1	0.96111
Curated_gene_sets:grabarczyk...2	SET	77	-0.017776	-0.0010979	0.094922	0.57427	Curated_gene_sets:grabarczyk_bcl11b_targets_up	1	0.964176
Curated_gene_sets:grabarczyk...1	SET	57	-0.047802	-0.0025414	0.10547	0.6748	Curated_gene_sets:grabarczyk_bcl11b_targets_dn	1	0.964645
Curated_gene_sets:newman_erc...2	SET	26	-0.10335	-0.0037138	0.16601	0.7332	Curated_gene_sets:newman_ercc6_targets_up	1	0.974171
Curated_gene_sets:newman_erc...1	SET	38	-0.048158	-0.0020915	0.14534	0.62981	Curated_gene_sets:newman_ercc6_targets_dn	1	0.964176
Curated_gene_sets:horiuchi_w...2	SET	297	-0.020435	-0.002465	0.051288	0.65484	Curated_gene_sets:horiuchi_wtap_targets_up	1	0.964176
Curated_gene_sets:horiuchi_w...1	SET	312	0.026263	0.0032459	0.047211	0.28901	Curated_gene_sets:horiuchi_wtap_targets_dn	1	0.96111
Curated_gene_sets:gal_leukem...2	SET	125	-0.023853	-0.0018748	0.075705	0.62365	Curated_gene_sets:gal_leukemic_stem_cell_up	1	0.964176
Curated_gene_sets:gal_leukem...1	SET	229	-0.032304	-0.0034277	0.05471	0.72256	Curated_gene_sets:gal_leukemic_stem_cell_dn	1	0.973501
Curated_gene_sets:choi_atl_c...	SET	18	0.24371	0.0072883	0.22306	0.13729	Curated_gene_sets:choi_atl_chronic_vs_acute_dn	1	0.95299
Curated_gene_sets:basaki_ybx...2	SET	283	-0.0082185	-0.00096808	0.048648	0.56708	Curated_gene_sets:basaki_ybx1_targets_up	1	0.964176
Curated_gene_sets:basaki_ybx...1	SET	376	0.013765	0.0018646	0.043426	0.37563	Curated_gene_sets:basaki_ybx1_targets_dn	1	0.96111
Curated_gene_sets:nojima_sfr...2	SET	32	0.062461	0.0024897	0.15673	0.34513	Curated_gene_sets:nojima_sfrp2_targets_up	1	0.96111
Curated_gene_sets:nojima_sfr...1	SET	25	0.085113	0.0029992	0.15722	0.29413	Curated_gene_sets:nojima_sfrp2_targets_dn	1	0.96111
Curated_gene_sets:wikman_asb...2	SET	17	-0.13351	-0.0038801	0.18931	0.75966	Curated_gene_sets:wikman_asbestos_lung_cancer_up	1	0.976015
Curated_gene_sets:wikman_asb...1	SET	29	0.18718	0.007103	0.16381	0.1266	Curated_gene_sets:wikman_asbestos_lung_cancer_dn	1	0.95299
Curated_gene_sets:rodrigues_...1	SET	120	0.1567	0.012069	0.078625	0.023138	Curated_gene_sets:rodrigues_dcc_targets_dn	1	0.915446
Curated_gene_sets:rodrigues_...5	SET	16	0.31934	0.0090043	0.21359	0.067449	Curated_gene_sets:rodrigues_ntn1_targets_up	1	0.949418
Curated_gene_sets:rodrigues_...4	SET	158	-0.041256	-0.0036425	0.06354	0.74192	Curated_gene_sets:rodrigues_ntn1_targets_dn	1	0.974859
Curated_gene_sets:wang_lmo4_...2	SET	339	-0.023662	-0.0030462	0.046294	0.69536	Curated_gene_sets:wang_lmo4_targets_up	1	0.968609
Curated_gene_sets:wang_lmo4_...1	SET	351	0.032806	0.0042962	0.045325	0.2346	Curated_gene_sets:wang_lmo4_targets_dn	1	0.96111
Curated_gene_sets:wang_clim2...2	SET	229	-0.015908	-0.001688	0.053782	0.6163	Curated_gene_sets:wang_clim2_targets_up	1	0.964176
Curated_gene_sets:wang_clim2...1	SET	177	0.12316	0.011504	0.061303	0.022274	Curated_gene_sets:wang_clim2_targets_dn	1	0.907555
Curated_gene_sets:vecchi_gas...2	SET	173	0.070119	0.0064757	0.066622	0.1463	Curated_gene_sets:vecchi_gastric_cancer_advanced_vs_early_up	1	0.95299
Curated_gene_sets:vecchi_gas...1	SET	137	-0.0054945	-0.00045197	0.070163	0.53121	Curated_gene_sets:vecchi_gastric_cancer_advanced_vs_early_dn	1	0.964176
Curated_gene_sets:vecchi_gas...4	SET	419	0.012551	0.0017928	0.041366	0.38079	Curated_gene_sets:vecchi_gastric_cancer_early_up	1	0.96111
Curated_gene_sets:vecchi_gas...3	SET	356	0.030376	0.0040057	0.04616	0.25526	Curated_gene_sets:vecchi_gastric_cancer_early_dn	1	0.96111
Curated_gene_sets:barrier_co...2	SET	42	-0.093581	-0.0042723	0.1257	0.7717	Curated_gene_sets:barrier_colon_cancer_recurrence_up	1	0.977333
Curated_gene_sets:barrier_co...1	SET	18	-0.01853	-0.00055415	0.23795	0.53104	Curated_gene_sets:barrier_colon_cancer_recurrence_dn	1	0.964176
Curated_gene_sets:smirnov_ci...2	SET	159	-0.00034347	-3.042e-05	0.069654	0.50197	Curated_gene_sets:smirnov_circulating_endotheliocytes_in_cancer_up	1	0.964176
Curated_gene_sets:slebos_hea...	SET	75	0.139	0.0084728	0.095903	0.073632	Curated_gene_sets:slebos_head_and_neck_cancer_with_hpv_up	1	0.949418
Curated_gene_sets:jaeger_met...2	SET	44	0.03523	0.0016461	0.12156	0.38598	Curated_gene_sets:jaeger_metastasis_up	1	0.96111
Curated_gene_sets:jaeger_met...1	SET	255	-0.013871	-0.0015521	0.054916	0.5997	Curated_gene_sets:jaeger_metastasis_dn	1	0.964176
Curated_gene_sets:osman_blad...2	SET	388	-0.037379	-0.0051418	0.042324	0.81142	Curated_gene_sets:osman_bladder_cancer_up	1	0.979361
Curated_gene_sets:osman_blad...1	SET	400	0.020517	0.0028647	0.041889	0.31215	Curated_gene_sets:osman_bladder_cancer_dn	1	0.96111
Curated_gene_sets:ginestier_...4	SET	68	-0.15931	-0.0092482	0.095958	0.95155	Curated_gene_sets:ginestier_breast_cancer_znf217_amplified_up	1	0.991359
Curated_gene_sets:ginestier_...3	SET	320	0.049564	0.0062024	0.048956	0.15568	Curated_gene_sets:ginestier_breast_cancer_znf217_amplified_dn	1	0.957284
Curated_gene_sets:ginestier_...2	SET	106	0.023525	0.0017035	0.082642	0.38795	Curated_gene_sets:ginestier_breast_cancer_20q13_amplification_up	1	0.96111
Curated_gene_sets:ginestier_...1	SET	169	0.054676	0.0049913	0.065633	0.20241	Curated_gene_sets:ginestier_breast_cancer_20q13_amplification_dn	1	0.96111
Curated_gene_sets:oswald_hem...2	SET	220	0.031764	0.0033041	0.057218	0.2894	Curated_gene_sets:oswald_hematopoietic_stem_cell_in_collagen_gel_up	1	0.96111
Curated_gene_sets:oswald_hem...1	SET	271	-0.090805	-0.01047	0.05073	0.96326	Curated_gene_sets:oswald_hematopoietic_stem_cell_in_collagen_gel_dn	1	0.992152
Curated_gene_sets:gargalovic...24	SET	33	-0.078032	-0.0031585	0.14527	0.70441	Curated_gene_sets:gargalovic_response_to_oxidized_phospholipids_yellow_up	1	0.97007
Curated_gene_sets:gargalovic...23	SET	24	0.068393	0.0023614	0.18672	0.35708	Curated_gene_sets:gargalovic_response_to_oxidized_phospholipids_yellow_dn	1	0.96111
Curated_gene_sets:gargalovic...22	SET	79	-0.032114	-0.0020089	0.097059	0.62963	Curated_gene_sets:gargalovic_response_to_oxidized_phospholipids_turquoise_up	1	0.964176
Curated_gene_sets:gargalovic...21	SET	56	0.14891	0.0078472	0.12819	0.1227	Curated_gene_sets:gargalovic_response_to_oxidized_phospholipids_turquoise_dn	1	0.95299
Curated_gene_sets:gargalovic...18	SET	15	0.0059212	0.00016166	0.20171	0.48829	Curated_gene_sets:gargalovic_response_to_oxidized_phospholipids_red_up	1	0.964176
Curated_gene_sets:gargalovic...17	SET	26	0.058139	0.0020892	0.17036	0.36646	Curated_gene_sets:gargalovic_response_to_oxidized_phospholipids_red_dn	1	0.96111
Curated_gene_sets:gargalovic...14	SET	26	-0.01352	-0.00048583	0.16951	0.53178	Curated_gene_sets:gargalovic_response_to_oxidized_phospholipids_magenta_up	1	0.964176
Curated_gene_sets:gargalovic...13	SET	12	-0.31478	-0.0076873	0.2301	0.91433	Curated_gene_sets:gargalovic_response_to_oxidized_phospholipids_magenta_dn	1	0.991299
Curated_gene_sets:gargalovic...12	SET	11	-0.21515	-0.0050307	0.26892	0.78815	Curated_gene_sets:gargalovic_response_to_oxidized_phospholipids_lightyellow_up	1	0.977333
Curated_gene_sets:gargalovic...8	SET	26	0.2356	0.0084663	0.17931	0.094436	Curated_gene_sets:gargalovic_response_to_oxidized_phospholipids_green_up	1	0.949418
Curated_gene_sets:gargalovic...7	SET	23	0.19935	0.006738	0.16061	0.10728	Curated_gene_sets:gargalovic_response_to_oxidized_phospholipids_green_dn	1	0.949418
Curated_gene_sets:gargalovic...4	SET	133	0.065732	0.005328	0.074178	0.18778	Curated_gene_sets:gargalovic_response_to_oxidized_phospholipids_blue_up	1	0.96111
Curated_gene_sets:gargalovic...3	SET	61	0.081646	0.00449	0.11716	0.24295	Curated_gene_sets:gargalovic_response_to_oxidized_phospholipids_blue_dn	1	0.96111
Curated_gene_sets:gargalovic...2	SET	33	0.17235	0.0069762	0.14484	0.11704	Curated_gene_sets:gargalovic_response_to_oxidized_phospholipids_black_up	1	0.952014
Curated_gene_sets:gargalovic...1	SET	11	-0.27771	-0.0064935	0.28235	0.83733	Curated_gene_sets:gargalovic_response_to_oxidized_phospholipids_black_dn	1	0.980886
Curated_gene_sets:gargalovic...10	SET	17	0.17671	0.0051359	0.22582	0.21695	Curated_gene_sets:gargalovic_response_to_oxidized_phospholipids_grey_up	1	0.96111
Curated_gene_sets:gargalovic...9	SET	74	0.032095	0.0019434	0.10094	0.37526	Curated_gene_sets:gargalovic_response_to_oxidized_phospholipids_grey_dn	1	0.96111
Curated_gene_sets:takeda_tar...8	SET	83	-0.051448	-0.0032985	0.095248	0.70545	Curated_gene_sets:takeda_targets_of_nup98_hoxa9_fusion_6hr_up	1	0.970096
Curated_gene_sets:takeda_tar...7	SET	43	-0.05566	-0.0025711	0.12257	0.67512	Curated_gene_sets:takeda_targets_of_nup98_hoxa9_fusion_6hr_dn	1	0.964796
Curated_gene_sets:takeda_tar...6	SET	178	-0.13363	-0.012517	0.066559	0.97766	Curated_gene_sets:takeda_targets_of_nup98_hoxa9_fusion_3d_up	1	0.995134
Curated_gene_sets:takeda_tar...5	SET	30	-0.024444	-0.00094342	0.18239	0.5533	Curated_gene_sets:takeda_targets_of_nup98_hoxa9_fusion_3d_dn	1	0.964176
Curated_gene_sets:takeda_tar...10	SET	152	0.02539	0.0021991	0.070774	0.35989	Curated_gene_sets:takeda_targets_of_nup98_hoxa9_fusion_8d_up	1	0.96111
Curated_gene_sets:takeda_tar...9	SET	193	0.016791	0.001637	0.059674	0.38922	Curated_gene_sets:takeda_targets_of_nup98_hoxa9_fusion_8d_dn	1	0.96111
Curated_gene_sets:takeda_tar...2	SET	188	0.015566	0.001498	0.062889	0.40226	Curated_gene_sets:takeda_targets_of_nup98_hoxa9_fusion_10d_up	1	0.96111
Curated_gene_sets:takeda_tar...1	SET	140	0.004712	0.0003918	0.068911	0.47274	Curated_gene_sets:takeda_targets_of_nup98_hoxa9_fusion_10d_dn	1	0.964176
Curated_gene_sets:takeda_tar...4	SET	172	-0.022465	-0.0020688	0.069698	0.62639	Curated_gene_sets:takeda_targets_of_nup98_hoxa9_fusion_16d_up	1	0.964176
Curated_gene_sets:takeda_tar...3	SET	114	-0.00021374	-1.6047e-05	0.076325	0.50112	Curated_gene_sets:takeda_targets_of_nup98_hoxa9_fusion_16d_dn	1	0.964176
Curated_gene_sets:lopez_meso...2	SET	14	0.28302	0.0074652	0.20519	0.083903	Curated_gene_sets:lopez_mesotelioma_survival_time_up	1	0.949418
Curated_gene_sets:bogni_trea...2	SET	31	-0.012513	-0.00049092	0.14446	0.53451	Curated_gene_sets:bogni_treatment_related_myeloid_leukemia_up	1	0.964176
Curated_gene_sets:bogni_trea...1	SET	31	-0.064087	-0.0025143	0.14223	0.67385	Curated_gene_sets:bogni_treatment_related_myeloid_leukemia_dn	1	0.964645
Curated_gene_sets:bilban_b_c...2	SET	62	-0.0094713	-0.0005251	0.11351	0.53325	Curated_gene_sets:bilban_b_cll_lpl_up	1	0.964176
Curated_gene_sets:bilban_b_c...1	SET	42	-0.187	-0.0085374	0.12929	0.92596	Curated_gene_sets:bilban_b_cll_lpl_dn	1	0.991359
Curated_gene_sets:hoebeke_ly...2	SET	93	-0.19282	-0.013083	0.087516	0.98621	Curated_gene_sets:hoebeke_lymphoid_stem_cell_up	1	0.996413
Curated_gene_sets:hoebeke_ly...1	SET	88	-0.016729	-0.0011043	0.090485	0.57334	Curated_gene_sets:hoebeke_lymphoid_stem_cell_dn	1	0.964176
Curated_gene_sets:pepper_chr...2	SET	32	0.037983	0.001514	0.1577	0.40484	Curated_gene_sets:pepper_chronic_lymphocytic_leukemia_up	1	0.96111
Curated_gene_sets:pepper_chr...1	SET	20	-0.056691	-0.001787	0.1845	0.62068	Curated_gene_sets:pepper_chronic_lymphocytic_leukemia_dn	1	0.964176
Curated_gene_sets:akl_htlv1_...2	SET	27	0.25763	0.009434	0.17655	0.072256	Curated_gene_sets:akl_htlv1_infection_up	1	0.949418
Curated_gene_sets:akl_htlv1_...1	SET	66	0.15374	0.0087935	0.10192	0.065723	Curated_gene_sets:akl_htlv1_infection_dn	1	0.949418
Curated_gene_sets:rhein_all_...2	SET	76	-0.0099792	-0.00061233	0.09303	0.54271	Curated_gene_sets:rhein_all_glucocorticoid_therapy_up	1	0.964176
Curated_gene_sets:rhein_all_...1	SET	370	-0.01094	-0.0014702	0.041889	0.60301	Curated_gene_sets:rhein_all_glucocorticoid_therapy_dn	1	0.964176
Curated_gene_sets:mullighan_...6	SET	260	-0.046747	-0.005281	0.053105	0.81063	Curated_gene_sets:mullighan_npm1_mutated_signature_1_up	1	0.979361
Curated_gene_sets:mullighan_...5	SET	126	-0.057541	-0.0045405	0.074138	0.78116	Curated_gene_sets:mullighan_npm1_mutated_signature_1_dn	1	0.977333
Curated_gene_sets:mullighan_...8	SET	128	0.17191	0.013672	0.077275	0.013059	Curated_gene_sets:mullighan_npm1_mutated_signature_2_up	1	0.907555
Curated_gene_sets:mullighan_...7	SET	78	-0.0050701	-0.00031515	0.089885	0.52249	Curated_gene_sets:mullighan_npm1_mutated_signature_2_dn	1	0.964176
Curated_gene_sets:mullighan_...2	SET	382	-0.043871	-0.0059889	0.044321	0.83887	Curated_gene_sets:mullighan_mll_signature_1_up	1	0.980886
Curated_gene_sets:mullighan_...1	SET	237	-0.021942	-0.002368	0.055478	0.65376	Curated_gene_sets:mullighan_mll_signature_1_dn	1	0.964176
Curated_gene_sets:mullighan_...4	SET	417	-0.0050842	-0.00072452	0.041659	0.54857	Curated_gene_sets:mullighan_mll_signature_2_up	1	0.964176
Curated_gene_sets:mullighan_...3	SET	277	-0.022484	-0.0026207	0.051719	0.66812	Curated_gene_sets:mullighan_mll_signature_2_dn	1	0.964266
Curated_gene_sets:mullighan_...10	SET	328	0.0072731	0.00092128	0.047838	0.43958	Curated_gene_sets:mullighan_npm1_signature_3_up	1	0.961809
Curated_gene_sets:mullighan_...9	SET	164	0.010731	0.0009651	0.063981	0.4334	Curated_gene_sets:mullighan_npm1_signature_3_dn	1	0.961809
Curated_gene_sets:tonks_targ...11	SET	15	-0.062873	-0.0017165	0.19583	0.62592	Curated_gene_sets:tonks_targets_of_runx1_runx1t1_fusion_sustained_in_granulocyte_up	1	0.964176
Curated_gene_sets:tonks_targ...6	SET	182	0.001121	0.00010616	0.064804	0.4931	Curated_gene_sets:tonks_targets_of_runx1_runx1t1_fusion_hsc_up	1	0.964176
Curated_gene_sets:tonks_targ...5	SET	188	0.020056	0.0019302	0.061841	0.37285	Curated_gene_sets:tonks_targets_of_runx1_runx1t1_fusion_hsc_dn	1	0.96111
Curated_gene_sets:tonks_targ...4	SET	53	-0.029536	-0.0015144	0.11099	0.60493	Curated_gene_sets:tonks_targets_of_runx1_runx1t1_fusion_granulocyte_up	1	0.964176
Curated_gene_sets:tonks_targ...3	SET	18	-0.10229	-0.0030591	0.1888	0.70602	Curated_gene_sets:tonks_targets_of_runx1_runx1t1_fusion_granulocyte_dn	1	0.970405
Curated_gene_sets:tonks_targ...8	SET	204	-0.029686	-0.0029748	0.056572	0.70012	Curated_gene_sets:tonks_targets_of_runx1_runx1t1_fusion_monocyte_up	1	0.969036
Curated_gene_sets:tonks_targ...7	SET	56	-0.057965	-0.0030546	0.11453	0.69361	Curated_gene_sets:tonks_targets_of_runx1_runx1t1_fusion_monocyte_dn	1	0.968434
Curated_gene_sets:tonks_targ...2	SET	158	0.0076881	0.0006788	0.066558	0.45402	Curated_gene_sets:tonks_targets_of_runx1_runx1t1_fusion_erythrocyte_up	1	0.964176
Curated_gene_sets:tonks_targ...1	SET	18	0.053853	0.0016105	0.20291	0.39535	Curated_gene_sets:tonks_targets_of_runx1_runx1t1_fusion_erythrocyte_dn	1	0.96111
Curated_gene_sets:tonks_targ...13	SET	21	-0.33836	-0.010929	0.18232	0.96825	Curated_gene_sets:tonks_targets_of_runx1_runx1t1_fusion_sustained_in_monocyte_up	1	0.993515
Curated_gene_sets:tonks_targ...9	SET	44	0.076151	0.0035582	0.12494	0.27111	Curated_gene_sets:tonks_targets_of_runx1_runx1t1_fusion_sustainded_in_erythrocyte_up	1	0.96111
Curated_gene_sets:lopez_meso...8	SET	14	0.31611	0.008338	0.18681	0.045316	Curated_gene_sets:lopez_mesothelioma_survival_worst_vs_best_up	1	0.936281
Curated_gene_sets:papaspyrid...2	SET	53	-0.092397	-0.0047373	0.11504	0.78905	Curated_gene_sets:papaspyridonos_unstable_aterosclerotic_plaque_up	1	0.977333
Curated_gene_sets:papaspyrid...1	SET	42	-0.076943	-0.0035127	0.12692	0.72781	Curated_gene_sets:papaspyridonos_unstable_aterosclerotic_plaque_dn	1	0.973501
Curated_gene_sets:dittmer_pt...2	SET	113	0.032915	0.0024604	0.077627	0.33578	Curated_gene_sets:dittmer_pthlh_targets_up	1	0.96111
Curated_gene_sets:dittmer_pt...1	SET	70	0.013791	0.00081224	0.09861	0.44439	Curated_gene_sets:dittmer_pthlh_targets_dn	1	0.963098
Curated_gene_sets:udayakumar...2	SET	135	0.023151	0.0018905	0.073299	0.37606	Curated_gene_sets:udayakumar_med1_targets_up	1	0.96111
Curated_gene_sets:udayakumar...1	SET	237	0.017286	0.0018655	0.05526	0.37722	Curated_gene_sets:udayakumar_med1_targets_dn	1	0.96111
Curated_gene_sets:odonnell_t...4	SET	363	0.00053228	7.0866e-05	0.044682	0.49525	Curated_gene_sets:odonnell_tfrc_targets_up	1	0.964176
Curated_gene_sets:odonnell_t...3	SET	128	-0.011729	-0.00093283	0.078343	0.55951	Curated_gene_sets:odonnell_tfrc_targets_dn	1	0.964176
Curated_gene_sets:odonnell_t...2	SET	79	-0.060965	-0.0038137	0.094275	0.74107	Curated_gene_sets:odonnell_targets_of_myc_and_tfrc_up	1	0.974859
Curated_gene_sets:odonnell_t...1	SET	45	0.067873	0.0032072	0.13395	0.30618	Curated_gene_sets:odonnell_targets_of_myc_and_tfrc_dn	1	0.96111
Curated_gene_sets:senese_hda...4	SET	438	0.011102	0.0016205	0.040226	0.39128	Curated_gene_sets:senese_hdac1_targets_up	1	0.96111
Curated_gene_sets:senese_hda...3	SET	251	0.058453	0.0064897	0.054978	0.14385	Curated_gene_sets:senese_hdac1_targets_dn	1	0.95299
Curated_gene_sets:senese_hda...2	SET	230	0.0089423	0.00095086	0.055924	0.43648	Curated_gene_sets:senese_hdac1_and_hdac2_targets_up	1	0.961809
Curated_gene_sets:senese_hda...1	SET	220	-0.02568	-0.0026713	0.056836	0.6743	Curated_gene_sets:senese_hdac1_and_hdac2_targets_dn	1	0.964645
Curated_gene_sets:senese_hda...6	SET	110	-0.058762	-0.0043342	0.079535	0.76998	Curated_gene_sets:senese_hdac2_targets_up	1	0.977333
Curated_gene_sets:senese_hda...5	SET	118	0.01489	0.0011373	0.076986	0.42332	Curated_gene_sets:senese_hdac2_targets_dn	1	0.961809
Curated_gene_sets:senese_hda...8	SET	478	0.027765	0.0042295	0.038675	0.23641	Curated_gene_sets:senese_hdac3_targets_up	1	0.96111
Curated_gene_sets:senese_hda...7	SET	530	0.026592	0.0042598	0.03673	0.23455	Curated_gene_sets:senese_hdac3_targets_dn	1	0.96111
Curated_gene_sets:lee_neural...2	SET	143	-0.092485	-0.0077713	0.071678	0.90151	Curated_gene_sets:lee_neural_crest_stem_cell_up	1	0.98895
Curated_gene_sets:lee_neural...1	SET	119	0.083099	0.0063736	0.079033	0.14653	Curated_gene_sets:lee_neural_crest_stem_cell_dn	1	0.95299
Curated_gene_sets:hummel_bur...2	SET	41	-0.06838	-0.0030845	0.14115	0.68596	Curated_gene_sets:hummel_burkitts_lymphoma_up	1	0.967509
Curated_gene_sets:hummel_bur...1	SET	16	-0.24633	-0.0069457	0.20006	0.89088	Curated_gene_sets:hummel_burkitts_lymphoma_dn	1	0.986752
Curated_gene_sets:tien_intes...4	SET	29	-0.089804	-0.0034079	0.14817	0.72777	Curated_gene_sets:tien_intestine_probiotics_2hr_up	1	0.973501
Curated_gene_sets:tien_intes...3	SET	89	0.087915	0.0058358	0.093073	0.17244	Curated_gene_sets:tien_intestine_probiotics_2hr_dn	1	0.95885
Curated_gene_sets:tien_intes...6	SET	51	0.043625	0.0021942	0.11135	0.34762	Curated_gene_sets:tien_intestine_probiotics_6hr_up	1	0.96111
Curated_gene_sets:tien_intes...5	SET	167	0.031799	0.0028858	0.065988	0.31494	Curated_gene_sets:tien_intestine_probiotics_6hr_dn	1	0.96111
Curated_gene_sets:tien_intes...2	SET	556	-0.0043104	-0.00070675	0.036757	0.54667	Curated_gene_sets:tien_intestine_probiotics_24hr_up	1	0.964176
Curated_gene_sets:tien_intes...1	SET	212	0.026222	0.0026782	0.053433	0.3118	Curated_gene_sets:tien_intestine_probiotics_24hr_dn	1	0.96111
Curated_gene_sets:zhou_infla...2	SET	470	0.011332	0.0017121	0.040379	0.38949	Curated_gene_sets:zhou_inflammatory_response_fima_up	1	0.96111
Curated_gene_sets:zhou_infla...1	SET	270	-0.030178	-0.0034733	0.053482	0.71371	Curated_gene_sets:zhou_inflammatory_response_fima_dn	1	0.972717
Curated_gene_sets:zhou_infla...5	SET	364	0.02178	0.0029037	0.045774	0.3171	Curated_gene_sets:zhou_inflammatory_response_lps_up	1	0.96111
Curated_gene_sets:kinsey_tar...2	SET	1269	-0.007562	-0.0018387	0.024562	0.62091	Curated_gene_sets:kinsey_targets_of_ewsr1_flii_fusion_up	1	0.964176
Curated_gene_sets:kinsey_tar...1	SET	325	0.1098	0.013846	0.046947	0.0096782	Curated_gene_sets:kinsey_targets_of_ewsr1_flii_fusion_dn	1	0.90328
Curated_gene_sets:sabates_co...3	SET	19	-0.0899	-0.0027621	0.18951	0.68239	Curated_gene_sets:sabates_colorectal_adenoma_size_up	1	0.966296
Curated_gene_sets:sabates_co...2	SET	13	-0.12479	-0.0031718	0.22361	0.71159	Curated_gene_sets:sabates_colorectal_adenoma_size_dn	1	0.972289
Curated_gene_sets:sabates_co...4	SET	135	-0.12854	-0.010496	0.073832	0.95914	Curated_gene_sets:sabates_colorectal_adenoma_up	1	0.991359
Curated_gene_sets:sabates_co...1	SET	281	0.033019	0.0038759	0.051466	0.26058	Curated_gene_sets:sabates_colorectal_adenoma_dn	1	0.96111
Curated_gene_sets:scibetta_k...2	SET	19	0.25279	0.0077666	0.21523	0.1201	Curated_gene_sets:scibetta_kdm5b_targets_up	1	0.95299
Curated_gene_sets:scibetta_k...1	SET	79	0.0058171	0.00036389	0.094701	0.47551	Curated_gene_sets:scibetta_kdm5b_targets_dn	1	0.964176
Curated_gene_sets:nagashima_...3	SET	170	0.010708	0.00098037	0.066313	0.43586	Curated_gene_sets:nagashima_nrg1_signaling_up	1	0.961809
Curated_gene_sets:nagashima_...2	SET	53	0.11862	0.006082	0.11426	0.14959	Curated_gene_sets:nagashima_nrg1_signaling_dn	1	0.95299
Curated_gene_sets:nagashima_...1	SET	57	0.14957	0.0079518	0.11465	0.096029	Curated_gene_sets:nagashima_egf_signaling_up	1	0.949418
Curated_gene_sets:kim_wt1_ta...6	SET	217	-0.0050021	-0.00051681	0.059244	0.53364	Curated_gene_sets:kim_wt1_targets_up	1	0.964176
Curated_gene_sets:kim_wt1_ta...5	SET	464	-0.034653	-0.0052028	0.039121	0.81213	Curated_gene_sets:kim_wt1_targets_dn	1	0.979361
Curated_gene_sets:kim_wt1_ta...4	SET	168	-0.094991	-0.0086461	0.063441	0.93283	Curated_gene_sets:kim_wt1_targets_8hr_up	1	0.991359
Curated_gene_sets:kim_wt1_ta...3	SET	123	0.025946	0.002023	0.072544	0.3603	Curated_gene_sets:kim_wt1_targets_8hr_dn	1	0.96111
Curated_gene_sets:kim_wt1_ta...2	SET	167	0.031865	0.0028918	0.065456	0.3132	Curated_gene_sets:kim_wt1_targets_12hr_up	1	0.96111
Curated_gene_sets:kim_wt1_ta...1	SET	212	-0.056191	-0.005739	0.056389	0.84049	Curated_gene_sets:kim_wt1_targets_12hr_dn	1	0.980886
Curated_gene_sets:elvidge_hy...4	SET	171	0.046536	0.0042731	0.066644	0.24251	Curated_gene_sets:elvidge_hypoxia_up	1	0.96111
Curated_gene_sets:elvidge_hy...3	SET	146	0.020984	0.0017815	0.066339	0.37588	Curated_gene_sets:elvidge_hypoxia_dn	1	0.96111
Curated_gene_sets:elvidge_hy...2	SET	133	-0.027031	-0.0021911	0.07323	0.64398	Curated_gene_sets:elvidge_hypoxia_by_dmog_up	1	0.964176
Curated_gene_sets:elvidge_hy...1	SET	58	0.094195	0.0050515	0.10381	0.18212	Curated_gene_sets:elvidge_hypoxia_by_dmog_dn	1	0.96111
Curated_gene_sets:elvidge_hi...4	SET	66	0.06602	0.0037761	0.099874	0.2543	Curated_gene_sets:elvidge_hif1a_targets_up	1	0.96111
Curated_gene_sets:elvidge_hi...3	SET	93	-0.044485	-0.0030182	0.094619	0.68087	Curated_gene_sets:elvidge_hif1a_targets_dn	1	0.965985
Curated_gene_sets:elvidge_hi...2	SET	40	0.058295	0.0025974	0.12784	0.3242	Curated_gene_sets:elvidge_hif1a_and_hif2a_targets_up	1	0.96111
Curated_gene_sets:elvidge_hi...1	SET	106	0.091009	0.0065901	0.088312	0.15139	Curated_gene_sets:elvidge_hif1a_and_hif2a_targets_dn	1	0.95299
Curated_gene_sets:jaatinen_h...2	SET	310	-0.00073762	-9.0875e-05	0.049721	0.50592	Curated_gene_sets:jaatinen_hematopoietic_stem_cell_up	1	0.964176
Curated_gene_sets:jaatinen_h...1	SET	228	-0.0014707	-0.00015571	0.054506	0.51076	Curated_gene_sets:jaatinen_hematopoietic_stem_cell_dn	1	0.964176
Curated_gene_sets:morosetti_...2	SET	20	-0.090405	-0.0028497	0.18481	0.68764	Curated_gene_sets:morosetti_facioscapulohumeral_muscular_distrophy_up	1	0.967509
Curated_gene_sets:morosetti_...1	SET	12	0.0015018	3.6676e-05	0.23673	0.49747	Curated_gene_sets:morosetti_facioscapulohumeral_muscular_distrophy_dn	1	0.964176
Curated_gene_sets:graham_cml...6	SET	24	-0.19261	-0.0066503	0.20428	0.82712	Curated_gene_sets:graham_cml_quiescent_vs_cml_dividing_up	1	0.980886
Curated_gene_sets:graham_cml...5	SET	11	0.081855	0.0019139	0.22348	0.35708	Curated_gene_sets:graham_cml_quiescent_vs_cml_dividing_dn	1	0.96111
Curated_gene_sets:graham_cml...10	SET	93	-0.12065	-0.0081858	0.087978	0.91486	Curated_gene_sets:graham_cml_quiescent_vs_normal_quiescent_up	1	0.991359
Curated_gene_sets:graham_cml...9	SET	47	0.044016	0.0021255	0.13368	0.37098	Curated_gene_sets:graham_cml_quiescent_vs_normal_quiescent_dn	1	0.96111
Curated_gene_sets:graham_cml...8	SET	57	0.0626	0.0033281	0.11394	0.29137	Curated_gene_sets:graham_cml_quiescent_vs_normal_dividing_up	1	0.96111
Curated_gene_sets:graham_cml...7	SET	11	-0.028801	-0.00067342	0.27257	0.54207	Curated_gene_sets:graham_cml_quiescent_vs_normal_dividing_dn	1	0.964176
Curated_gene_sets:graham_cml...2	SET	12	0.048037	0.0011731	0.23902	0.42036	Curated_gene_sets:graham_cml_dividing_vs_normal_dividing_up	1	0.961809
Curated_gene_sets:graham_cml...4	SET	184	-0.06463	-0.0061539	0.062962	0.84766	Curated_gene_sets:graham_cml_dividing_vs_normal_quiescent_up	1	0.981435
Curated_gene_sets:graham_cml...3	SET	91	-0.09454	-0.0063454	0.097051	0.835	Curated_gene_sets:graham_cml_dividing_vs_normal_quiescent_dn	1	0.980886
Curated_gene_sets:graham_nor...2	SET	63	-0.098497	-0.0055045	0.12158	0.79107	Curated_gene_sets:graham_normal_quiescent_vs_normal_dividing_up	1	0.977333
Curated_gene_sets:graham_nor...1	SET	90	-0.11891	-0.007937	0.08877	0.90978	Curated_gene_sets:graham_normal_quiescent_vs_normal_dividing_dn	1	0.990466
Curated_gene_sets:bidus_meta...2	SET	214	0.0092565	0.0009498	0.056228	0.43462	Curated_gene_sets:bidus_metastasis_up	1	0.961809
Curated_gene_sets:bidus_meta...1	SET	149	0.10607	0.0090966	0.06577	0.05341	Curated_gene_sets:bidus_metastasis_dn	1	0.949418
Curated_gene_sets:wamunyokol...4	SET	268	-0.022582	-0.0025895	0.051641	0.66905	Curated_gene_sets:wamunyokoli_ovarian_cancer_lmp_up	1	0.964266
Curated_gene_sets:wamunyokol...3	SET	194	0.0047776	0.00046699	0.059682	0.4681	Curated_gene_sets:wamunyokoli_ovarian_cancer_lmp_dn	1	0.964176
Curated_gene_sets:wamunyokol...2	SET	139	-0.053491	-0.0044319	0.071121	0.774	Curated_gene_sets:wamunyokoli_ovarian_cancer_grades_1_2_up	1	0.977333
Curated_gene_sets:wamunyokol...1	SET	67	-0.035598	-0.0020514	0.10747	0.62977	Curated_gene_sets:wamunyokoli_ovarian_cancer_grades_1_2_dn	1	0.964176
Curated_gene_sets:mayburd_re...2	SET	29	0.042377	0.0016081	0.1505	0.38913	Curated_gene_sets:mayburd_response_to_l663536_up	1	0.96111
Curated_gene_sets:mayburd_re...1	SET	55	0.032886	0.0017175	0.11319	0.38571	Curated_gene_sets:mayburd_response_to_l663536_dn	1	0.96111
Curated_gene_sets:watanabe_u...2	SET	19	0.15098	0.0046387	0.21248	0.23868	Curated_gene_sets:watanabe_ulcerative_colitis_with_cancer_up	1	0.96111
Curated_gene_sets:watanabe_u...1	SET	15	-0.039916	-0.0010898	0.20445	0.57739	Curated_gene_sets:watanabe_ulcerative_colitis_with_cancer_dn	1	0.964176
Curated_gene_sets:dodd_nasop...2	SET	1661	-0.0040583	-0.0011172	0.021806	0.57382	Curated_gene_sets:dodd_nasopharyngeal_carcinoma_up	1	0.964176
Curated_gene_sets:dodd_nasop...1	SET	1348	-0.032431	-0.0081104	0.023809	0.91341	Curated_gene_sets:dodd_nasopharyngeal_carcinoma_dn	1	0.991062
Curated_gene_sets:rodrigues_...10	SET	632	-0.063043	-0.010999	0.034182	0.96742	Curated_gene_sets:rodrigues_thyroid_carcinoma_poorly_differentiated_up	1	0.99302
Curated_gene_sets:rodrigues_...9	SET	755	0.026048	0.0049515	0.030034	0.1929	Curated_gene_sets:rodrigues_thyroid_carcinoma_poorly_differentiated_dn	1	0.96111
Curated_gene_sets:rodrigues_...7	SET	698	-0.050479	-0.00924	0.032473	0.93996	Curated_gene_sets:rodrigues_thyroid_carcinoma_anaplastic_up	1	0.991359
Curated_gene_sets:rodrigues_...6	SET	510	0.0065119	0.0010238	0.036246	0.42871	Curated_gene_sets:rodrigues_thyroid_carcinoma_anaplastic_dn	1	0.961809
Curated_gene_sets:rodrigues_...11	SET	16	-0.10563	-0.0029784	0.23155	0.67587	Curated_gene_sets:rodrigues_thyroid_carcinoma_up	1	0.964875
Curated_gene_sets:rodrigues_...8	SET	77	-0.065197	-0.0040267	0.10524	0.7322	Curated_gene_sets:rodrigues_thyroid_carcinoma_dn	1	0.973876
Curated_gene_sets:gozgit_esr...2	SET	141	0.021283	0.0017759	0.077217	0.39142	Curated_gene_sets:gozgit_esr1_targets_up	1	0.96111
Curated_gene_sets:gozgit_esr...1	SET	735	0.022605	0.0042421	0.032087	0.24057	Curated_gene_sets:gozgit_esr1_targets_dn	1	0.96111
Curated_gene_sets:hahtola_se...2	SET	101	-0.12461	-0.0088086	0.076939	0.94732	Curated_gene_sets:hahtola_sezary_syndrom_up	1	0.991359
Curated_gene_sets:hahtola_se...1	SET	41	0.053722	0.0024233	0.14104	0.35165	Curated_gene_sets:hahtola_sezary_syndrom_dn	1	0.96111
Curated_gene_sets:hahtola_my...5	SET	176	-0.098042	-0.009132	0.060985	0.94603	Curated_gene_sets:hahtola_mycosis_fungoides_skin_up	1	0.991359
Curated_gene_sets:hahtola_my...4	SET	27	-0.14027	-0.0051364	0.15444	0.81811	Curated_gene_sets:hahtola_mycosis_fungoides_skin_dn	1	0.979361
Curated_gene_sets:hahtola_my...2	SET	63	-0.04864	-0.0027183	0.11888	0.65878	Curated_gene_sets:hahtola_mycosis_fungoides_cd4_up	1	0.964176
Curated_gene_sets:hahtola_my...1	SET	112	-0.03599	-0.0026785	0.07911	0.67542	Curated_gene_sets:hahtola_mycosis_fungoides_cd4_dn	1	0.964875
Curated_gene_sets:hahtola_my...6	SET	19	-0.096689	-0.0029707	0.19662	0.68855	Curated_gene_sets:hahtola_mycosis_fungoides_up	1	0.967509
Curated_gene_sets:hahtola_my...3	SET	15	0.26189	0.00715	0.21066	0.10691	Curated_gene_sets:hahtola_mycosis_fungoides_dn	1	0.949418
Curated_gene_sets:provenzani...2	SET	198	0.00078077	7.7092e-05	0.062733	0.49504	Curated_gene_sets:provenzani_metastasis_up	1	0.964176
Curated_gene_sets:provenzani...1	SET	140	0.013712	0.0011401	0.073111	0.42561	Curated_gene_sets:provenzani_metastasis_dn	1	0.961809
Curated_gene_sets:pacher_tar...	SET	36	0.2225	0.0094059	0.14464	0.062002	Curated_gene_sets:pacher_targets_of_igf1_and_igf2_up	1	0.949418
Curated_gene_sets:liu_cdx2_t...2	SET	35	-0.079453	-0.0033119	0.14393	0.70954	Curated_gene_sets:liu_cdx2_targets_up	1	0.971407
Curated_gene_sets:coldren_ge...2	SET	85	0.011932	0.00077409	0.093622	0.4493	Curated_gene_sets:coldren_gefitinib_resistance_up	1	0.96396
Curated_gene_sets:coldren_ge...1	SET	219	-0.049864	-0.0051753	0.055866	0.81395	Curated_gene_sets:coldren_gefitinib_resistance_dn	1	0.979361
Curated_gene_sets:kokkinakis...2	SET	130	0.035827	0.0028713	0.074544	0.3154	Curated_gene_sets:kokkinakis_methionine_deprivation_48hr_up	1	0.96111
Curated_gene_sets:kokkinakis...1	SET	60	-0.24734	-0.01349	0.10861	0.98861	Curated_gene_sets:kokkinakis_methionine_deprivation_48hr_dn	1	0.996969
Curated_gene_sets:kokkinakis...4	SET	118	0.0060855	0.0004648	0.076337	0.46823	Curated_gene_sets:kokkinakis_methionine_deprivation_96hr_up	1	0.964176
Curated_gene_sets:kokkinakis...3	SET	71	-0.17822	-0.010571	0.10529	0.95474	Curated_gene_sets:kokkinakis_methionine_deprivation_96hr_dn	1	0.991359
Curated_gene_sets:chow_rassf...2	SET	26	0.0051318	0.00018441	0.1817	0.48873	Curated_gene_sets:chow_rassf1_targets_up	1	0.964176
Curated_gene_sets:chow_rassf...1	SET	30	-0.22414	-0.008651	0.17832	0.89561	Curated_gene_sets:chow_rassf1_targets_dn	1	0.988773
Curated_gene_sets:enk_uv_res...2	SET	292	-0.087517	-0.010469	0.050129	0.95957	Curated_gene_sets:enk_uv_response_epidermis_up	1	0.991359
Curated_gene_sets:enk_uv_res...1	SET	515	0.0071627	0.0011315	0.037156	0.42357	Curated_gene_sets:enk_uv_response_epidermis_dn	1	0.961809
Curated_gene_sets:enk_uv_res...4	SET	532	0.0056914	0.00091339	0.038293	0.44092	Curated_gene_sets:enk_uv_response_keratinocyte_up	1	0.961809
Curated_gene_sets:enk_uv_res...3	SET	483	0.035395	0.0054192	0.038604	0.17961	Curated_gene_sets:enk_uv_response_keratinocyte_dn	1	0.96111
Curated_gene_sets:landis_bre...2	SET	44	0.057285	0.0026767	0.12387	0.32188	Curated_gene_sets:landis_breast_cancer_progression_up	1	0.96111
Curated_gene_sets:landis_bre...1	SET	73	-0.12019	-0.0072285	0.10513	0.87353	Curated_gene_sets:landis_breast_cancer_progression_dn	1	0.983786
Curated_gene_sets:geserick_t...	SET	21	0.17426	0.0056285	0.18479	0.17285	Curated_gene_sets:geserick_tert_targets_dn	1	0.95885
Curated_gene_sets:yemelyanov...	SET	12	0.16995	0.0041504	0.24317	0.24231	Curated_gene_sets:yemelyanov_gr_targets_dn	1	0.96111
Curated_gene_sets:lau_apopto...2	SET	55	-0.031223	-0.0016307	0.1135	0.60838	Curated_gene_sets:lau_apoptosis_cdkn2a_up	1	0.964176
Curated_gene_sets:delys_thyr...2	SET	444	0.056937	0.0083664	0.041612	0.08562	Curated_gene_sets:delys_thyroid_cancer_up	1	0.949418
Curated_gene_sets:delys_thyr...1	SET	231	-0.012458	-0.0013275	0.056591	0.58712	Curated_gene_sets:delys_thyroid_cancer_dn	1	0.964176
Curated_gene_sets:chiaradonn...4	SET	57	-0.11821	-0.0062848	0.11019	0.85832	Curated_gene_sets:chiaradonna_neoplastic_transformation_kras_cdc25_up	1	0.982719
Curated_gene_sets:chiaradonn...3	SET	51	0.19148	0.009631	0.12568	0.06382	Curated_gene_sets:chiaradonna_neoplastic_transformation_kras_cdc25_dn	1	0.949418
Curated_gene_sets:chiaradonn...6	SET	129	-0.076337	-0.0060945	0.073319	0.85109	Curated_gene_sets:chiaradonna_neoplastic_transformation_kras_up	1	0.981775
Curated_gene_sets:chiaradonn...5	SET	139	0.070494	0.0058406	0.071212	0.16112	Curated_gene_sets:chiaradonna_neoplastic_transformation_kras_dn	1	0.957284
Curated_gene_sets:chiaradonn...2	SET	120	0.048803	0.0037588	0.075896	0.26011	Curated_gene_sets:chiaradonna_neoplastic_transformation_cdc25_up	1	0.96111
Curated_gene_sets:chiaradonn...1	SET	148	0.057678	0.0049299	0.067884	0.19776	Curated_gene_sets:chiaradonna_neoplastic_transformation_cdc25_dn	1	0.96111
Curated_gene_sets:castellano...5	SET	73	0.13991	0.0084145	0.09438	0.069124	Curated_gene_sets:castellano_nras_targets_up	1	0.949418
Curated_gene_sets:castellano...4	SET	13	0.16057	0.0040813	0.23064	0.24315	Curated_gene_sets:castellano_nras_targets_dn	1	0.96111
Curated_gene_sets:chebotaev_...2	SET	75	-0.062798	-0.003828	0.103	0.72897	Curated_gene_sets:chebotaev_gr_targets_up	1	0.973501
Curated_gene_sets:chebotaev_...1	SET	122	-0.099927	-0.0077597	0.073949	0.91169	Curated_gene_sets:chebotaev_gr_targets_dn	1	0.990843
Curated_gene_sets:berenjeno_...2	SET	28	-0.27087	-0.0101	0.17207	0.94227	Curated_gene_sets:berenjeno_rock_signaling_not_via_rhoa_up	1	0.991359
Curated_gene_sets:berenjeno_...1	SET	48	0.063085	0.0030785	0.12295	0.30394	Curated_gene_sets:berenjeno_rock_signaling_not_via_rhoa_dn	1	0.96111
Curated_gene_sets:berenjeno_...6	SET	30	0.014628	0.0005646	0.15451	0.46229	Curated_gene_sets:berenjeno_transformed_by_rhoa_reversibly_dn	1	0.964176
Curated_gene_sets:lindgren_b...2	SET	116	0.062113	0.0047039	0.079893	0.21845	Curated_gene_sets:lindgren_bladder_cancer_cluster_1_up	1	0.96111
Curated_gene_sets:lindgren_b...1	SET	381	-0.037518	-0.0051152	0.043157	0.80766	Curated_gene_sets:lindgren_bladder_cancer_cluster_1_dn	1	0.979361
Curated_gene_sets:lindgren_b...3	SET	138	0.00017727	1.4635e-05	0.06885	0.49897	Curated_gene_sets:lindgren_bladder_cancer_cluster_2a_dn	1	0.964176
Curated_gene_sets:lindgren_b...7	SET	328	-0.065563	-0.0083048	0.044575	0.92932	Curated_gene_sets:lindgren_bladder_cancer_cluster_3_up	1	0.991359
Curated_gene_sets:lindgren_b...6	SET	223	-0.022647	-0.0023716	0.057765	0.65249	Curated_gene_sets:lindgren_bladder_cancer_cluster_3_dn	1	0.964176
Curated_gene_sets:koinuma_co...2	SET	16	0.264	0.0074438	0.24303	0.13869	Curated_gene_sets:koinuma_colon_cancer_msi_up	1	0.95299
Curated_gene_sets:creighton_...2	SET	34	0.086584	0.0035573	0.16534	0.30025	Curated_gene_sets:creighton_akt1_signaling_via_mtor_up	1	0.96111
Curated_gene_sets:creighton_...1	SET	23	0.0038615	0.00013052	0.19634	0.49215	Curated_gene_sets:creighton_akt1_signaling_via_mtor_dn	1	0.964176
Curated_gene_sets:naderi_bre...2	SET	49	-0.011298	-0.00055701	0.12921	0.53484	Curated_gene_sets:naderi_breast_cancer_prognosis_up	1	0.964176
Curated_gene_sets:naderi_bre...1	SET	18	-0.14805	-0.0044274	0.17098	0.80671	Curated_gene_sets:naderi_breast_cancer_prognosis_dn	1	0.979361
Curated_gene_sets:markey_rb1...4	SET	114	-0.081189	-0.0060956	0.076557	0.85553	Curated_gene_sets:markey_rb1_chronic_lof_up	1	0.982102
Curated_gene_sets:markey_rb1...3	SET	116	-0.10756	-0.008146	0.080314	0.90975	Curated_gene_sets:markey_rb1_chronic_lof_dn	1	0.990466
Curated_gene_sets:markey_rb1...2	SET	231	-0.080306	-0.0085576	0.053456	0.93348	Curated_gene_sets:markey_rb1_acute_lof_up	1	0.991359
Curated_gene_sets:markey_rb1...1	SET	228	-0.020893	-0.002212	0.055127	0.64765	Curated_gene_sets:markey_rb1_acute_lof_dn	1	0.964176
Curated_gene_sets:chin_breas...2	SET	27	0.077643	0.0028431	0.14745	0.29926	Curated_gene_sets:chin_breast_cancer_copy_number_up	1	0.96111
Curated_gene_sets:chin_breas...1	SET	12	-0.20434	-0.0049902	0.24361	0.7992	Curated_gene_sets:chin_breast_cancer_copy_number_dn	1	0.977477
Curated_gene_sets:graessmann...4	SET	553	0.013627	0.0022285	0.03714	0.35685	Curated_gene_sets:graessmann_apoptosis_by_serum_deprivation_up	1	0.96111
Curated_gene_sets:graessmann...3	SET	229	0.029843	0.0031665	0.055769	0.29629	Curated_gene_sets:graessmann_apoptosis_by_serum_deprivation_dn	1	0.96111
Curated_gene_sets:vanharanta...2	SET	44	0.012827	0.00059935	0.12511	0.45917	Curated_gene_sets:vanharanta_uterine_fibroid_up	1	0.964176
Curated_gene_sets:vanharanta...1	SET	66	0.23353	0.013357	0.10235	0.01126	Curated_gene_sets:vanharanta_uterine_fibroid_dn	1	0.907555
Curated_gene_sets:vanharanta...4	SET	66	0.081125	0.00464	0.105	0.21989	Curated_gene_sets:vanharanta_uterine_fibroid_with_7q_deletion_up	1	0.96111
Curated_gene_sets:vanharanta...3	SET	36	0.10988	0.0046448	0.13038	0.19969	Curated_gene_sets:vanharanta_uterine_fibroid_with_7q_deletion_dn	1	0.96111
Curated_gene_sets:landis_erb...6	SET	21	-0.19023	-0.0061443	0.18295	0.85078	Curated_gene_sets:landis_erbb2_breast_tumors_65_up	1	0.981775
Curated_gene_sets:landis_erb...5	SET	39	-0.050314	-0.0022136	0.14142	0.63899	Curated_gene_sets:landis_erbb2_breast_tumors_65_dn	1	0.964176
Curated_gene_sets:landis_erb...2	SET	19	-0.48646	-0.014946	0.22303	0.98541	Curated_gene_sets:landis_erbb2_breast_preneoplastic_up	1	0.996331
Curated_gene_sets:landis_erb...1	SET	57	0.0048268	0.00025662	0.11597	0.4834	Curated_gene_sets:landis_erbb2_breast_preneoplastic_dn	1	0.964176
Curated_gene_sets:concannon_...2	SET	235	-0.011097	-0.0011926	0.053268	0.58251	Curated_gene_sets:concannon_apoptosis_by_epoxomicin_up	1	0.964176
Curated_gene_sets:concannon_...1	SET	170	0.00095874	8.7778e-05	0.069558	0.4945	Curated_gene_sets:concannon_apoptosis_by_epoxomicin_dn	1	0.964176
Curated_gene_sets:odonnell_m...2	SET	73	0.050741	0.0030517	0.10113	0.30793	Curated_gene_sets:odonnell_metastasis_up	1	0.96111
Curated_gene_sets:odonnell_m...1	SET	24	-0.51516	-0.017787	0.17355	0.9985	Curated_gene_sets:odonnell_metastasis_dn	1	0.999571
Curated_gene_sets:graessmann...8	SET	217	0.091454	0.0094489	0.059706	0.062802	Curated_gene_sets:graessmann_response_to_mc_and_serum_deprivation_up	1	0.949418
Curated_gene_sets:graessmann...7	SET	82	-0.022686	-0.0014457	0.088549	0.6011	Curated_gene_sets:graessmann_response_to_mc_and_serum_deprivation_dn	1	0.964176
Curated_gene_sets:graessmann...2	SET	1125	0.015137	0.0034786	0.025382	0.27548	Curated_gene_sets:graessmann_apoptosis_by_doxorubicin_up	1	0.96111
Curated_gene_sets:graessmann...1	SET	1719	0.047457	0.013269	0.021601	0.014018	Curated_gene_sets:graessmann_apoptosis_by_doxorubicin_dn	1	0.907555
Curated_gene_sets:graessmann...6	SET	595	0.049492	0.0083864	0.03423	0.074119	Curated_gene_sets:graessmann_response_to_mc_and_doxorubicin_up	1	0.949418
Curated_gene_sets:graessmann...5	SET	739	-0.017131	-0.0032231	0.031558	0.70637	Curated_gene_sets:graessmann_response_to_mc_and_doxorubicin_dn	1	0.97048
Curated_gene_sets:gaussmann_...2	SET	190	0.044466	0.0043018	0.063481	0.24182	Curated_gene_sets:gaussmann_mll_af4_fusion_targets_a_up	1	0.96111
Curated_gene_sets:gaussmann_...1	SET	90	-0.06896	-0.0046031	0.086175	0.78821	Curated_gene_sets:gaussmann_mll_af4_fusion_targets_a_dn	1	0.977333
Curated_gene_sets:gaussmann_...4	SET	25	-0.10533	-0.0037117	0.15799	0.74752	Curated_gene_sets:gaussmann_mll_af4_fusion_targets_b_up	1	0.974859
Curated_gene_sets:gaussmann_...6	SET	165	-0.045298	-0.0040864	0.067959	0.74747	Curated_gene_sets:gaussmann_mll_af4_fusion_targets_c_up	1	0.974859
Curated_gene_sets:gaussmann_...5	SET	18	0.18647	0.0055765	0.20253	0.17861	Curated_gene_sets:gaussmann_mll_af4_fusion_targets_c_dn	1	0.960334
Curated_gene_sets:gaussmann_...8	SET	38	-0.0239	-0.001038	0.13211	0.57178	Curated_gene_sets:gaussmann_mll_af4_fusion_targets_d_up	1	0.964176
Curated_gene_sets:gaussmann_...10	SET	97	-0.12291	-0.0085159	0.082777	0.9312	Curated_gene_sets:gaussmann_mll_af4_fusion_targets_e_up	1	0.991359
Curated_gene_sets:gaussmann_...9	SET	22	0.20648	0.0068258	0.17624	0.1207	Curated_gene_sets:gaussmann_mll_af4_fusion_targets_e_dn	1	0.95299
Curated_gene_sets:gaussmann_...12	SET	179	0.17844	0.01676	0.061771	0.0019372	Curated_gene_sets:gaussmann_mll_af4_fusion_targets_f_up	1	0.745144
Curated_gene_sets:gaussmann_...11	SET	34	-0.29864	-0.01227	0.1376	0.985	Curated_gene_sets:gaussmann_mll_af4_fusion_targets_f_dn	1	0.996181
Curated_gene_sets:gaussmann_...14	SET	233	-0.018688	-0.0019999	0.055866	0.631	Curated_gene_sets:gaussmann_mll_af4_fusion_targets_g_up	1	0.964176
Curated_gene_sets:gaussmann_...13	SET	33	-0.0072054	-0.00029165	0.14888	0.5193	Curated_gene_sets:gaussmann_mll_af4_fusion_targets_g_dn	1	0.964176
Curated_gene_sets:berenjeno_...5	SET	21	-0.17414	-0.0056245	0.187	0.82413	Curated_gene_sets:berenjeno_transformed_by_rhoa_forever_up	1	0.980751
Curated_gene_sets:berenjeno_...4	SET	29	0.18038	0.006845	0.15835	0.12733	Curated_gene_sets:berenjeno_transformed_by_rhoa_forever_dn	1	0.95299
Curated_gene_sets:cairo_pml_...2	SET	20	-0.17356	-0.0054709	0.20229	0.80455	Curated_gene_sets:cairo_pml_targets_bound_by_myc_up	1	0.978259
Curated_gene_sets:cairo_pml_...1	SET	12	-0.27236	-0.0066514	0.24775	0.86419	Curated_gene_sets:cairo_pml_targets_bound_by_myc_dn	1	0.982719
Curated_gene_sets:ouellet_ov...2	SET	118	-0.029646	-0.0022643	0.072119	0.65949	Curated_gene_sets:ouellet_ovarian_cancer_invasive_vs_lmp_up	1	0.964176
Curated_gene_sets:ouellet_ov...1	SET	13	0.28683	0.0072904	0.2487	0.1244	Curated_gene_sets:ouellet_ovarian_cancer_invasive_vs_lmp_dn	1	0.95299
Curated_gene_sets:landis_erb...4	SET	146	-0.024384	-0.0020701	0.072492	0.6317	Curated_gene_sets:landis_erbb2_breast_tumors_324_up	1	0.964176
Curated_gene_sets:landis_erb...3	SET	150	0.017344	0.0014924	0.068896	0.40062	Curated_gene_sets:landis_erbb2_breast_tumors_324_dn	1	0.96111
Curated_gene_sets:barrier_ca...2	SET	33	-0.18786	-0.0076039	0.15137	0.89269	Curated_gene_sets:barrier_cancer_relapse_normal_sample_up	1	0.987532
Curated_gene_sets:barrier_ca...1	SET	31	0.14221	0.0055794	0.14019	0.15519	Curated_gene_sets:barrier_cancer_relapse_normal_sample_dn	1	0.957284
Curated_gene_sets:barrier_ca...4	SET	16	0.042475	0.0011976	0.22353	0.42465	Curated_gene_sets:barrier_cancer_relapse_tumor_sample_up	1	0.961809
Curated_gene_sets:barrier_ca...3	SET	12	0.17022	0.004157	0.25962	0.25603	Curated_gene_sets:barrier_cancer_relapse_tumor_sample_dn	1	0.96111
Curated_gene_sets:baris_thyr...2	SET	24	-0.01034	-0.00035699	0.16907	0.52438	Curated_gene_sets:baris_thyroid_cancer_up	1	0.964176
Curated_gene_sets:baris_thyr...1	SET	59	0.026365	0.001426	0.10275	0.39874	Curated_gene_sets:baris_thyroid_cancer_dn	1	0.96111
Curated_gene_sets:berenjeno_...8	SET	541	-0.0096515	-0.0015616	0.036854	0.60329	Curated_gene_sets:berenjeno_transformed_by_rhoa_up	1	0.964176
Curated_gene_sets:berenjeno_...3	SET	389	0.022282	0.0030689	0.043228	0.30312	Curated_gene_sets:berenjeno_transformed_by_rhoa_dn	1	0.96111
Curated_gene_sets:takada_gas...1	SET	31	-0.099332	-0.0038971	0.16952	0.72105	Curated_gene_sets:takada_gastric_cancer_copy_number_dn	1	0.973284
Curated_gene_sets:wang_barre...2	SET	27	-0.26015	-0.0095263	0.15604	0.95225	Curated_gene_sets:wang_barretts_esophagus_and_esophagus_cancer_up	1	0.991359
Curated_gene_sets:wang_barre...1	SET	35	-0.18612	-0.007758	0.13702	0.91282	Curated_gene_sets:wang_barretts_esophagus_and_esophagus_cancer_dn	1	0.991062
Curated_gene_sets:kerley_res...2	SET	42	0.0024555	0.0001121	0.12013	0.49185	Curated_gene_sets:kerley_response_to_cisplatin_up	1	0.964176
Curated_gene_sets:missiaglia...2	SET	126	0.0012389	9.7756e-05	0.075718	0.49347	Curated_gene_sets:missiaglia_regulated_by_methylation_up	1	0.964176
Curated_gene_sets:missiaglia...1	SET	118	-0.061369	-0.0046872	0.073906	0.79683	Curated_gene_sets:missiaglia_regulated_by_methylation_dn	1	0.977477
Curated_gene_sets:tang_senes...2	SET	33	-0.10618	-0.0042978	0.148	0.76344	Curated_gene_sets:tang_senescence_tp53_targets_up	1	0.976015
Curated_gene_sets:tang_senes...1	SET	55	-0.26908	-0.014053	0.1108	0.99242	Curated_gene_sets:tang_senescence_tp53_targets_dn	1	0.996969
Curated_gene_sets:wang_barre...4	SET	52	-0.034295	-0.0017417	0.11825	0.6141	Curated_gene_sets:wang_barretts_esophagus_up	1	0.964176
Curated_gene_sets:wang_barre...3	SET	25	0.20163	0.0071049	0.16119	0.1055	Curated_gene_sets:wang_barretts_esophagus_dn	1	0.949418
Curated_gene_sets:wang_esoph...3	SET	116	-0.030379	-0.0023006	0.083197	0.6425	Curated_gene_sets:wang_esophagus_cancer_vs_normal_up	1	0.964176
Curated_gene_sets:wang_esoph...2	SET	102	0.0082126	0.00058342	0.084295	0.46119	Curated_gene_sets:wang_esophagus_cancer_vs_normal_dn	1	0.964176
Curated_gene_sets:siligan_ta...2	SET	15	-0.044104	-0.0012041	0.22791	0.57672	Curated_gene_sets:siligan_targets_of_ews_fli1_fusion_up	1	0.964176
Curated_gene_sets:siligan_ta...1	SET	18	-0.0046617	-0.00013941	0.21649	0.50859	Curated_gene_sets:siligan_targets_of_ews_fli1_fusion_dn	1	0.964176
Curated_gene_sets:roylance_b...2	SET	60	0.13283	0.0072448	0.15749	0.1995	Curated_gene_sets:roylance_breast_cancer_16q_copy_number_up	1	0.96111
Curated_gene_sets:roylance_b...1	SET	24	-0.20975	-0.007242	0.2463	0.80278	Curated_gene_sets:roylance_breast_cancer_16q_copy_number_dn	1	0.978093
Curated_gene_sets:johansson_...4	SET	55	-0.0067986	-0.00035507	0.11288	0.52401	Curated_gene_sets:johansson_gliomagenesis_by_pdgfb_up	1	0.964176
Curated_gene_sets:johansson_...3	SET	21	0.4395	0.014195	0.17131	0.0051558	Curated_gene_sets:johansson_gliomagenesis_by_pdgfb_dn	1	0.866909
Curated_gene_sets:mcbryan_pu...2	SET	207	0.056577	0.0057106	0.058221	0.16559	Curated_gene_sets:mcbryan_pubertal_breast_3_4wk_up	1	0.957476
Curated_gene_sets:mcbryan_pu...1	SET	36	0.068014	0.0028752	0.13901	0.31233	Curated_gene_sets:mcbryan_pubertal_breast_3_4wk_dn	1	0.96111
Curated_gene_sets:mcbryan_pu...4	SET	256	0.058404	0.0065476	0.053621	0.13804	Curated_gene_sets:mcbryan_pubertal_breast_4_5wk_up	1	0.95299
Curated_gene_sets:mcbryan_pu...3	SET	192	0.024274	0.0023605	0.061476	0.34648	Curated_gene_sets:mcbryan_pubertal_breast_4_5wk_dn	1	0.96111
Curated_gene_sets:mcbryan_pu...6	SET	119	0.074011	0.0056765	0.075974	0.165	Curated_gene_sets:mcbryan_pubertal_breast_5_6wk_up	1	0.957476
Curated_gene_sets:mcbryan_pu...5	SET	123	0.046222	0.0036039	0.075947	0.2714	Curated_gene_sets:mcbryan_pubertal_breast_5_6wk_dn	1	0.96111
Curated_gene_sets:mcbryan_pu...8	SET	183	0.023845	0.0022643	0.06455	0.35592	Curated_gene_sets:mcbryan_pubertal_breast_6_7wk_up	1	0.96111
Curated_gene_sets:mcbryan_pu...7	SET	76	0.039999	0.0024544	0.095153	0.33711	Curated_gene_sets:mcbryan_pubertal_breast_6_7wk_dn	1	0.96111
Curated_gene_sets:vetter_tar...2	SET	16	-0.11855	-0.0033427	0.23208	0.69526	Curated_gene_sets:vetter_targets_of_prkca_and_ets1_up	1	0.968609
Curated_gene_sets:vetter_tar...1	SET	16	0.076065	0.0021448	0.22128	0.36552	Curated_gene_sets:vetter_targets_of_prkca_and_ets1_dn	1	0.96111
Curated_gene_sets:dunne_targ...2	SET	51	-0.15397	-0.0077441	0.11367	0.91221	Curated_gene_sets:dunne_targets_of_aml1_mtg8_fusion_up	1	0.99103
Curated_gene_sets:dunne_targ...1	SET	20	0.27507	0.0086705	0.19421	0.078343	Curated_gene_sets:dunne_targets_of_aml1_mtg8_fusion_dn	1	0.949418
Curated_gene_sets:lui_thyroi...7	SET	45	-0.14937	-0.0070583	0.13206	0.87098	Curated_gene_sets:lui_thyroid_cancer_pax8_pparg_up	1	0.983087
Curated_gene_sets:lui_thyroi...6	SET	47	0.031087	0.0015011	0.1218	0.39928	Curated_gene_sets:lui_thyroid_cancer_pax8_pparg_dn	1	0.96111
Curated_gene_sets:hamai_apop...2	SET	654	0.0089919	0.001595	0.033041	0.39276	Curated_gene_sets:hamai_apoptosis_via_trail_up	1	0.96111
Curated_gene_sets:hamai_apop...1	SET	199	0.12632	0.012504	0.060736	0.018776	Curated_gene_sets:hamai_apoptosis_via_trail_dn	1	0.907555
Curated_gene_sets:ouellet_cu...2	SET	68	0.017698	0.0010274	0.096436	0.42719	Curated_gene_sets:ouellet_cultured_ovarian_cancer_invasive_vs_lmp_up	1	0.961809
Curated_gene_sets:ouellet_cu...1	SET	33	-0.010897	-0.00044107	0.15645	0.52776	Curated_gene_sets:ouellet_cultured_ovarian_cancer_invasive_vs_lmp_dn	1	0.964176
Curated_gene_sets:hummerich_...2	SET	13	-0.11147	-0.0028334	0.26175	0.6649	Curated_gene_sets:hummerich_benign_skin_tumor_up	1	0.964176
Curated_gene_sets:hummerich_...1	SET	16	0.0073498	0.00020724	0.21691	0.48648	Curated_gene_sets:hummerich_benign_skin_tumor_dn	1	0.964176
Curated_gene_sets:mcbryan_pu...10	SET	159	0.10428	0.0092363	0.069624	0.067101	Curated_gene_sets:mcbryan_pubertal_tgfb1_targets_up	1	0.949418
Curated_gene_sets:mcbryan_pu...9	SET	63	-0.026023	-0.0014543	0.1019	0.60078	Curated_gene_sets:mcbryan_pubertal_tgfb1_targets_dn	1	0.964176
Curated_gene_sets:hummerich_...4	SET	16	0.15544	0.0043829	0.22794	0.24764	Curated_gene_sets:hummerich_malignant_skin_tumor_up	1	0.96111
Curated_gene_sets:hummerich_...3	SET	19	0.020965	0.00064413	0.19632	0.45748	Curated_gene_sets:hummerich_malignant_skin_tumor_dn	1	0.964176
Curated_gene_sets:lucas_hnf4...2	SET	58	-0.10494	-0.0056276	0.11178	0.82608	Curated_gene_sets:lucas_hnf4a_targets_up	1	0.980886
Curated_gene_sets:zirn_treti...4	SET	23	-0.19369	-0.0065467	0.18429	0.85337	Curated_gene_sets:zirn_tretinoin_response_wt1_up	1	0.982102
Curated_gene_sets:zirn_treti...2	SET	19	0.13525	0.0041556	0.19105	0.2395	Curated_gene_sets:zirn_tretinoin_response_up	1	0.96111
Curated_gene_sets:streicher_...2	SET	46	0.11561	0.005523	0.12684	0.18103	Curated_gene_sets:streicher_lsm1_targets_up	1	0.96111
Curated_gene_sets:streicher_...1	SET	20	-0.095251	-0.0030024	0.18426	0.69739	Curated_gene_sets:streicher_lsm1_targets_dn	1	0.969036
Curated_gene_sets:kan_respon...	SET	122	0.022477	0.0017454	0.074493	0.38143	Curated_gene_sets:kan_response_to_arsenic_trioxide	1	0.96111
Curated_gene_sets:lang_myb_f...	SET	28	-0.053081	-0.0019793	0.15625	0.63296	Curated_gene_sets:lang_myb_family_targets	1	0.964176
Curated_gene_sets:mcbryan_te...2	SET	14	0.19735	0.0052053	0.22445	0.18964	Curated_gene_sets:mcbryan_terminal_end_bud_up	1	0.96111
Curated_gene_sets:nunoda_res...2	SET	29	0.2933	0.01113	0.14459	0.021263	Curated_gene_sets:nunoda_response_to_dasatinib_imatinib_up	1	0.907555
Curated_gene_sets:nunoda_res...1	SET	13	-0.090171	-0.002292	0.25514	0.63811	Curated_gene_sets:nunoda_response_to_dasatinib_imatinib_dn	1	0.964176
Curated_gene_sets:darwiche_s...2	SET	134	-0.0039114	-0.00031823	0.074247	0.52101	Curated_gene_sets:darwiche_skin_tumor_promoter_up	1	0.964176
Curated_gene_sets:darwiche_s...1	SET	175	-0.06136	-0.0056992	0.061733	0.83987	Curated_gene_sets:darwiche_skin_tumor_promoter_dn	1	0.980886
Curated_gene_sets:darwiche_p...5	SET	152	-0.03482	-0.0030158	0.065786	0.70169	Curated_gene_sets:darwiche_papilloma_risk_low_up	1	0.969575
Curated_gene_sets:darwiche_p...4	SET	157	-0.041639	-0.0036648	0.068927	0.72711	Curated_gene_sets:darwiche_papilloma_risk_low_dn	1	0.973501
Curated_gene_sets:darwiche_p...3	SET	139	-0.054882	-0.0045471	0.070796	0.78088	Curated_gene_sets:darwiche_papilloma_risk_high_up	1	0.977333
Curated_gene_sets:darwiche_p...2	SET	170	-0.024147	-0.0022108	0.064192	0.6466	Curated_gene_sets:darwiche_papilloma_risk_high_dn	1	0.964176
Curated_gene_sets:darwiche_s...4	SET	138	-0.039622	-0.003271	0.073852	0.70419	Curated_gene_sets:darwiche_squamous_cell_carcinoma_up	1	0.97007
Curated_gene_sets:darwiche_s...3	SET	171	-0.037859	-0.0034763	0.062979	0.72612	Curated_gene_sets:darwiche_squamous_cell_carcinoma_dn	1	0.973501
Curated_gene_sets:mahadevan_...3	SET	22	0.084246	0.002785	0.21156	0.34524	Curated_gene_sets:mahadevan_imatinib_resistance_up	1	0.96111
Curated_gene_sets:mahadevan_...2	SET	20	-0.21726	-0.0068482	0.1967	0.86531	Curated_gene_sets:mahadevan_imatinib_resistance_dn	1	0.982719
Curated_gene_sets:tomida_met...2	SET	26	-0.040116	-0.0014415	0.16334	0.597	Curated_gene_sets:tomida_metastasis_up	1	0.964176
Curated_gene_sets:tomida_met...1	SET	18	0.0036937	0.00011046	0.18073	0.49185	Curated_gene_sets:tomida_metastasis_dn	1	0.964176
Curated_gene_sets:saenz_deto...	SET	12	0.22818	0.0055723	0.26843	0.19765	Curated_gene_sets:saenz_detox_pathway_and_carcinogenesis_dn	1	0.96111
Curated_gene_sets:ozanne_ap1...2	SET	17	0.12672	0.003683	0.21139	0.27443	Curated_gene_sets:ozanne_ap1_targets_up	1	0.96111
Curated_gene_sets:hwang_pros...	SET	28	0.10895	0.0040628	0.17483	0.26658	Curated_gene_sets:hwang_prostate_cancer_markers	1	0.96111
Curated_gene_sets:hu_angioge...2	SET	21	-0.55911	-0.018059	0.20575	0.99671	Curated_gene_sets:hu_angiogenesis_up	1	0.998925
Curated_gene_sets:hu_angioge...1	SET	38	-0.01276	-0.00055418	0.12895	0.53941	Curated_gene_sets:hu_angiogenesis_dn	1	0.964176
Curated_gene_sets:begum_targ...3	SET	59	0.30714	0.016612	0.12043	0.005384	Curated_gene_sets:begum_targets_of_pax3_foxo1_fusion_up	1	0.866909
Curated_gene_sets:begum_targ...2	SET	44	0.13318	0.0062229	0.12255	0.13859	Curated_gene_sets:begum_targets_of_pax3_foxo1_fusion_dn	1	0.95299
Curated_gene_sets:darwiche_p...1	SET	72	0.073432	0.0043861	0.1006	0.23271	Curated_gene_sets:darwiche_papilloma_progression_risk	1	0.96111
Curated_gene_sets:olsson_e2f...2	SET	24	0.038544	0.0013308	0.17561	0.41314	Curated_gene_sets:olsson_e2f3_targets_up	1	0.961809
Curated_gene_sets:olsson_e2f...1	SET	38	-0.060441	-0.0026249	0.13355	0.67456	Curated_gene_sets:olsson_e2f3_targets_dn	1	0.964645
Curated_gene_sets:marks_hdac...2	SET	22	-0.072454	-0.0023952	0.16787	0.66698	Curated_gene_sets:marks_hdac_targets_up	1	0.964176
Curated_gene_sets:marks_hdac...1	SET	15	0.068606	0.0018731	0.22663	0.38105	Curated_gene_sets:marks_hdac_targets_dn	1	0.96111
Curated_gene_sets:choi_atl_s...	SET	44	-0.042564	-0.0019888	0.12355	0.63476	Curated_gene_sets:choi_atl_stage_predictor	1	0.964176
Curated_gene_sets:wong_endme...2	SET	25	0.1538	0.0054196	0.17782	0.19355	Curated_gene_sets:wong_endmetrium_cancer_up	1	0.96111
Curated_gene_sets:wong_endme...1	SET	75	0.07013	0.0042749	0.1001	0.24179	Curated_gene_sets:wong_endmetrium_cancer_dn	1	0.96111
Curated_gene_sets:abdulrahma...	SET	13	-0.22138	-0.005627	0.2221	0.84055	Curated_gene_sets:abdulrahman_kidney_cancer_vhl_dn	1	0.980886
Curated_gene_sets:kong_e2f3_...	SET	96	-0.16835	-0.011604	0.077846	0.98471	Curated_gene_sets:kong_e2f3_targets	1	0.996181
Curated_gene_sets:tanaka_met...	SET	102	0.025	0.001776	0.10267	0.40381	Curated_gene_sets:tanaka_methylated_in_esophageal_carcinoma	1	0.96111
Curated_gene_sets:eguchi_cel...	SET	23	-0.044877	-0.0015169	0.15471	0.61412	Curated_gene_sets:eguchi_cell_cycle_rb1_targets	1	0.964176
Curated_gene_sets:marks_acet...	SET	15	0.021038	0.00057438	0.22847	0.46332	Curated_gene_sets:marks_acetylated_non_histone_proteins	1	0.964176
Curated_gene_sets:ivanov_mut...	SET	13	-0.054173	-0.0013769	0.22734	0.59417	Curated_gene_sets:ivanov_mutated_in_colon_cancer	1	0.964176
Curated_gene_sets:riz_erythr...1	SET	80	-0.060247	-0.0037925	0.091326	0.74527	Curated_gene_sets:riz_erythroid_differentiation	1	0.974859
Curated_gene_sets:riz_erythr...5	SET	43	-0.1285	-0.0059358	0.12027	0.85734	Curated_gene_sets:riz_erythroid_differentiation_ccne1	1	0.982525
Curated_gene_sets:riz_erythr...6	SET	36	0.082268	0.0034778	0.15211	0.29431	Curated_gene_sets:riz_erythroid_differentiation_hbz	1	0.96111
Curated_gene_sets:chassot_sk...	SET	11	0.1196	0.0027965	0.24243	0.31089	Curated_gene_sets:chassot_skin_wound	1	0.96111
Curated_gene_sets:lastowska_...3	SET	182	0.10012	0.0094816	0.067145	0.067979	Curated_gene_sets:lastowska_neuroblastoma_copy_number_up	1	0.949418
Curated_gene_sets:lastowska_...2	SET	789	-0.011088	-0.0021528	0.03504	0.62417	Curated_gene_sets:lastowska_neuroblastoma_copy_number_dn	1	0.964176
Curated_gene_sets:mueller_me...	SET	45	0.036354	0.0017178	0.12494	0.38554	Curated_gene_sets:mueller_methylated_in_glioblastoma	1	0.96111
Curated_gene_sets:riz_erythr...7	SET	26	-0.025094	-0.00090174	0.18607	0.55364	Curated_gene_sets:riz_erythroid_differentiation_hemgn	1	0.964176
Curated_gene_sets:riz_erythr...4	SET	24	0.22669	0.0078267	0.18379	0.10872	Curated_gene_sets:riz_erythroid_differentiation_apobec2	1	0.949418
Curated_gene_sets:riz_erythr...3	SET	37	0.24621	0.010551	0.13828	0.037501	Curated_gene_sets:riz_erythroid_differentiation_6hr	1	0.931724
Curated_gene_sets:riz_erythr...2	SET	36	0.30057	0.012706	0.1521	0.024078	Curated_gene_sets:riz_erythroid_differentiation_12hr	1	0.915446
Curated_gene_sets:ebauer_tar...2	SET	193	0.050705	0.0049435	0.061765	0.20585	Curated_gene_sets:ebauer_targets_of_pax3_foxo1_fusion_up	1	0.96111
Curated_gene_sets:perez_tp53...2	SET	1145	0.071421	0.01655	0.02567	0.002702	Curated_gene_sets:perez_tp53_targets	1	0.8328
Curated_gene_sets:perez_tp63...	SET	345	-0.014996	-0.0019474	0.044951	0.63066	Curated_gene_sets:perez_tp63_targets	1	0.964176
Curated_gene_sets:perez_tp53...1	SET	203	0.03434	0.0034328	0.057693	0.27585	Curated_gene_sets:perez_tp53_and_tp63_targets	1	0.96111
Curated_gene_sets:wakasugi_h...	SET	61	-0.04344	-0.0023889	0.10867	0.65533	Curated_gene_sets:wakasugi_have_znf143_binding_sites	1	0.964176
Curated_gene_sets:rodrigues_...3	SET	31	-0.090192	-0.0035385	0.13813	0.7431	Curated_gene_sets:rodrigues_ntn1_and_dcc_targets	1	0.974859
Curated_gene_sets:dacosta_uv...8	SET	26	0.16683	0.0059951	0.17011	0.16337	Curated_gene_sets:dacosta_uv_response_via_ercc3_xpcs_up	1	0.957476
Curated_gene_sets:dacosta_uv...7	SET	85	-0.0059862	-0.00038837	0.096284	0.52479	Curated_gene_sets:dacosta_uv_response_via_ercc3_xpcs_dn	1	0.964176
Curated_gene_sets:dacosta_uv...5	SET	60	-0.02678	-0.0014606	0.1094	0.59668	Curated_gene_sets:dacosta_uv_response_via_ercc3_ttd_up	1	0.964176
Curated_gene_sets:dacosta_uv...4	SET	85	0.11202	0.0072674	0.091515	0.11048	Curated_gene_sets:dacosta_uv_response_via_ercc3_ttd_dn	1	0.949418
Curated_gene_sets:turjanski_...3	SET	12	-0.21576	-0.0052691	0.30634	0.75937	Curated_gene_sets:turjanski_mapk1_and_mapk2_targets	1	0.976015
Curated_gene_sets:mahadevan_...1	SET	15	-0.093227	-0.0025452	0.23888	0.65182	Curated_gene_sets:mahadevan_gist_morphological_switch	1	0.964176
Curated_gene_sets:appierto_r...2	SET	38	-0.15151	-0.0065802	0.15416	0.83715	Curated_gene_sets:appierto_response_to_fenretinide_up	1	0.980886
Curated_gene_sets:appierto_r...1	SET	51	0.0061352	0.00030858	0.1205	0.4797	Curated_gene_sets:appierto_response_to_fenretinide_dn	1	0.964176
Curated_gene_sets:nagy_tftc_...	SET	18	0.050863	0.0015211	0.21131	0.40489	Curated_gene_sets:nagy_tftc_components_human	1	0.96111
Curated_gene_sets:nagy_staga...	SET	12	0.13526	0.0033032	0.26168	0.30262	Curated_gene_sets:nagy_staga_components_human	1	0.96111
Curated_gene_sets:baker_hema...1	SET	12	-0.13069	-0.0031916	0.20118	0.74203	Curated_gene_sets:baker_hematopoesis_stat1_targets	1	0.974859
Curated_gene_sets:baker_hema...3	SET	17	0.0096361	0.00028006	0.20021	0.48081	Curated_gene_sets:baker_hematopoiesis_stat3_targets	1	0.964176
Curated_gene_sets:seiden_met...	SET	20	0.12403	0.0039094	0.17879	0.24394	Curated_gene_sets:seiden_met_signaling	1	0.96111
Curated_gene_sets:aung_gastr...	SET	53	0.17116	0.0087754	0.11789	0.073279	Curated_gene_sets:aung_gastric_cancer	1	0.949418
Curated_gene_sets:sanchez_md...	SET	16	0.0959	0.002704	0.26932	0.36089	Curated_gene_sets:sanchez_mdm2_targets	1	0.96111
Curated_gene_sets:breuhahn_g...	SET	23	0.71121	0.024039	0.20047	0.00019483	Curated_gene_sets:breuhahn_growth_factor_signaling_in_liver_cancer	1	0.490114
Curated_gene_sets:galluzzi_p...1	SET	42	-0.052705	-0.0024062	0.12528	0.66301	Curated_gene_sets:galluzzi_permeabilize_mitochondria	1	0.964176
Curated_gene_sets:mathew_fan...	SET	11	0.51954	0.012148	0.25258	0.019856	Curated_gene_sets:mathew_fanconi_anemia_genes	1	0.907555
Curated_gene_sets:midorikawa...	SET	53	0.12322	0.0063176	0.14948	0.20488	Curated_gene_sets:midorikawa_amplified_in_liver_cancer	1	0.96111
Curated_gene_sets:gilmore_co...	SET	13	-0.22089	-0.0056146	0.2468	0.81461	Curated_gene_sets:gilmore_core_nfkb_pathway	1	0.979361
Curated_gene_sets:scheiderei...2	SET	18	0.15168	0.0045361	0.23563	0.25988	Curated_gene_sets:scheidereit_ikk_targets	1	0.96111
Curated_gene_sets:dutta_apop...	SET	32	-0.036422	-0.0014518	0.1423	0.601	Curated_gene_sets:dutta_apoptosis_via_nfkb	1	0.964176
Curated_gene_sets:debosscher...	SET	23	0.057518	0.0019441	0.16734	0.36553	Curated_gene_sets:debosscher_nfkb_targets_repressed_by_glucocorticoids	1	0.96111
Curated_gene_sets:roversi_gl...1	SET	54	-0.008985	-0.00046498	0.14063	0.52547	Curated_gene_sets:roversi_glioma_copy_number_dn	1	0.964176
Curated_gene_sets:seiden_onc...	SET	89	0.031277	0.0020761	0.085892	0.35788	Curated_gene_sets:seiden_oncogenesis_by_met	1	0.96111
Curated_gene_sets:hummerich_...6	SET	83	0.071616	0.0045915	0.083425	0.19533	Curated_gene_sets:hummerich_skin_cancer_progression_up	1	0.96111
Curated_gene_sets:hummerich_...5	SET	102	0.096314	0.0068421	0.086778	0.13353	Curated_gene_sets:hummerich_skin_cancer_progression_dn	1	0.95299
Curated_gene_sets:cavard_liv...	SET	30	-0.16258	-0.006275	0.14434	0.87	Curated_gene_sets:cavard_liver_cancer_malignant_vs_benign	1	0.982811
Curated_gene_sets:klein_targ...	SET	46	0.18133	0.0086627	0.13061	0.082534	Curated_gene_sets:klein_targets_of_bcr_abl1_fusion	1	0.949418
Curated_gene_sets:roversi_gl...3	SET	45	-0.16108	-0.0076114	0.14494	0.86678	Curated_gene_sets:roversi_glioma_loh_regions	1	0.982719
Curated_gene_sets:roversi_gl...2	SET	97	0.10035	0.0069529	0.10714	0.17449	Curated_gene_sets:roversi_glioma_copy_number_up	1	0.959443
Curated_gene_sets:rashi_resp...1	SET	38	0.066522	0.002889	0.12593	0.29866	Curated_gene_sets:rashi_response_to_ionizing_radiation_1	1	0.96111
Curated_gene_sets:rashi_resp...2	SET	116	0.082994	0.0062853	0.079454	0.14812	Curated_gene_sets:rashi_response_to_ionizing_radiation_2	1	0.95299
Curated_gene_sets:rashi_resp...3	SET	45	0.073441	0.0034703	0.12893	0.28448	Curated_gene_sets:rashi_response_to_ionizing_radiation_3	1	0.96111
Curated_gene_sets:rashi_resp...4	SET	48	0.043949	0.0021447	0.12363	0.36112	Curated_gene_sets:rashi_response_to_ionizing_radiation_4	1	0.96111
Curated_gene_sets:rashi_resp...5	SET	132	0.05285	0.0042679	0.074405	0.23876	Curated_gene_sets:rashi_response_to_ionizing_radiation_5	1	0.96111
Curated_gene_sets:rashi_resp...6	SET	75	-0.084404	-0.005145	0.097249	0.80727	Curated_gene_sets:rashi_response_to_ionizing_radiation_6	1	0.979361
Curated_gene_sets:rashi_nfkb...	SET	16	0.27979	0.0078889	0.22333	0.10515	Curated_gene_sets:rashi_nfkb1_targets	1	0.949418
Curated_gene_sets:iwanaga_e2...1	SET	24	-0.18762	-0.0064777	0.16875	0.86688	Curated_gene_sets:iwanaga_e2f1_targets_induced_by_serum	1	0.982719
Curated_gene_sets:aigner_zeb...	SET	34	-0.051866	-0.0021309	0.13903	0.64544	Curated_gene_sets:aigner_zeb1_targets	1	0.964176
Curated_gene_sets:suzuki_amp...	SET	17	0.39135	0.011374	0.21449	0.034045	Curated_gene_sets:suzuki_amplified_in_oral_cancer	1	0.931724
Curated_gene_sets:martin_int...	SET	42	0.16726	0.0076361	0.12312	0.087161	Curated_gene_sets:martin_interact_with_hdac	1	0.949418
Curated_gene_sets:lastowska_...1	SET	38	-0.075568	-0.0032819	0.14899	0.69399	Curated_gene_sets:lastowska_coamplified_with_mycn	1	0.968434
Curated_gene_sets:li_lung_ca...	SET	41	0.10562	0.0047643	0.12779	0.20427	Curated_gene_sets:li_lung_cancer	1	0.96111
Curated_gene_sets:li_amplifi...	SET	180	0.05805	0.0054675	0.063676	0.18098	Curated_gene_sets:li_amplified_in_lung_cancer	1	0.96111
Curated_gene_sets:lindgren_b...5	SET	383	-0.0050742	-0.00069359	0.042817	0.54717	Curated_gene_sets:lindgren_bladder_cancer_cluster_2b	1	0.964176
Curated_gene_sets:lindgren_b...8	SET	49	0.0042157	0.00020785	0.11746	0.48568	Curated_gene_sets:lindgren_bladder_cancer_high_recurrence	1	0.964176
Curated_gene_sets:lindgren_b...9	SET	115	-0.1323	-0.0099763	0.076777	0.95756	Curated_gene_sets:lindgren_bladder_cancer_with_loh_in_chr9q	1	0.991359
Curated_gene_sets:nakamura_l...2	SET	14	0.075058	0.0019798	0.20388	0.35638	Curated_gene_sets:nakamura_lung_cancer_differentiation_markers	1	0.96111
Curated_gene_sets:galluzzi_p...2	SET	23	-0.19689	-0.0066551	0.18259	0.85955	Curated_gene_sets:galluzzi_prevent_mitochondial_permeabilization	1	0.982719
Curated_gene_sets:myllykanga...6	SET	18	-0.024964	-0.00074656	0.19572	0.55075	Curated_gene_sets:myllykangas_amplification_hot_spot_17	1	0.964176
Curated_gene_sets:myllykanga...12	SET	14	0.22398	0.0059079	0.24229	0.17764	Curated_gene_sets:myllykangas_amplification_hot_spot_24	1	0.959792
Curated_gene_sets:myllykanga...14	SET	11	0.18376	0.0042968	0.22484	0.20688	Curated_gene_sets:myllykangas_amplification_hot_spot_27	1	0.96111
Curated_gene_sets:ebauer_tar...1	SET	49	-0.06547	-0.0032278	0.11358	0.71782	Curated_gene_sets:ebauer_targets_of_pax3_foxo1_fusion_dn	1	0.972881
Curated_gene_sets:ebauer_myo...	SET	48	0.1849	0.0090227	0.12654	0.071988	Curated_gene_sets:ebauer_myogenic_targets_of_pax3_foxo1_fusion	1	0.949418
Curated_gene_sets:schavolt_t...	SET	15	-0.027205	-0.00074275	0.19654	0.55504	Curated_gene_sets:schavolt_targets_of_tp53_and_tp63	1	0.964176
Curated_gene_sets:myllykanga...20	SET	12	-0.12938	-0.0031595	0.22425	0.718	Curated_gene_sets:myllykangas_amplification_hot_spot_8	1	0.972881
Curated_gene_sets:myllykanga...11	SET	20	0.0028623	9.0224e-05	0.18198	0.49373	Curated_gene_sets:myllykangas_amplification_hot_spot_23	1	0.964176
Curated_gene_sets:myllykanga...2	SET	11	0.32198	0.0075286	0.25062	0.099448	Curated_gene_sets:myllykangas_amplification_hot_spot_12	1	0.949418
Curated_gene_sets:mattioli_m...2	SET	102	0.11248	0.0079905	0.085356	0.093799	Curated_gene_sets:mattioli_mgus_vs_pcl	1	0.949418
Curated_gene_sets:mattioli_m...1	SET	15	0.24045	0.0065646	0.20303	0.11816	Curated_gene_sets:mattioli_mgus_vs_multiple_myeloma	1	0.95299
Curated_gene_sets:farmer_bre...2	SET	325	0.060083	0.0075764	0.046375	0.097568	Curated_gene_sets:farmer_breast_cancer_apocrine_vs_luminal	1	0.949418
Curated_gene_sets:farmer_bre...1	SET	325	0.037476	0.0047257	0.046363	0.20946	Curated_gene_sets:farmer_breast_cancer_apocrine_vs_basal	1	0.96111
Curated_gene_sets:farmer_bre...3	SET	325	0.031189	0.0039328	0.046939	0.25321	Curated_gene_sets:farmer_breast_cancer_basal_vs_lulminal	1	0.96111
Curated_gene_sets:lui_thyroi...1	SET	51	-0.16519	-0.0083085	0.11769	0.91978	Curated_gene_sets:lui_thyroid_cancer_cluster_1	1	0.991359
Curated_gene_sets:lui_thyroi...2	SET	43	0.052832	0.0024404	0.12858	0.34059	Curated_gene_sets:lui_thyroid_cancer_cluster_2	1	0.96111
Curated_gene_sets:lui_thyroi...3	SET	29	0.11551	0.0043833	0.16479	0.24168	Curated_gene_sets:lui_thyroid_cancer_cluster_3	1	0.96111
Curated_gene_sets:lui_thyroi...4	SET	12	0.033567	0.00081975	0.20258	0.4342	Curated_gene_sets:lui_thyroid_cancer_cluster_4	1	0.961809
Curated_gene_sets:lui_thyroi...5	SET	16	-0.0080335	-0.00022651	0.1868	0.51715	Curated_gene_sets:lui_thyroid_cancer_cluster_5	1	0.964176
Curated_gene_sets:myllykanga...10	SET	11	0.51399	0.012018	0.27206	0.029435	Curated_gene_sets:myllykangas_amplification_hot_spot_22	1	0.92796
Curated_gene_sets:grasemann_...	SET	15	0.031354	0.00085602	0.23931	0.44788	Curated_gene_sets:grasemann_retinoblastoma_with_6p_amplification	1	0.963576
Curated_gene_sets:lui_target...	SET	35	0.095753	0.0039913	0.14981	0.26137	Curated_gene_sets:lui_targets_of_pax8_pparg_fusion	1	0.96111
Curated_gene_sets:schlosser_...7	SET	122	0.11735	0.0091128	0.074151	0.056765	Curated_gene_sets:schlosser_serum_response_up	1	0.949418
Curated_gene_sets:schlosser_...5	SET	106	0.096747	0.0070056	0.080215	0.1139	Curated_gene_sets:schlosser_serum_response_augmented_by_myc	1	0.949418
Curated_gene_sets:schlosser_...1	SET	33	-0.025979	-0.0010516	0.14197	0.57259	Curated_gene_sets:schlosser_myc_and_serum_response_synergy	1	0.964176
Curated_gene_sets:schlosser_...4	SET	159	-0.035393	-0.0031347	0.065738	0.70484	Curated_gene_sets:schlosser_myc_targets_repressed_by_serum	1	0.970096
Curated_gene_sets:schlosser_...2	SET	48	0.19483	0.0095075	0.12561	0.060453	Curated_gene_sets:schlosser_myc_targets_and_serum_response_dn	1	0.949418
Curated_gene_sets:schlosser_...3	SET	48	-0.11619	-0.00567	0.1288	0.81649	Curated_gene_sets:schlosser_myc_targets_and_serum_response_up	1	0.979361
Curated_gene_sets:schlosser_...6	SET	695	-0.0083205	-0.0015199	0.032676	0.6005	Curated_gene_sets:schlosser_serum_response_dn	1	0.964176
Curated_gene_sets:mattioli_m...3	SET	17	-0.32188	-0.009355	0.18436	0.95958	Curated_gene_sets:mattioli_multiple_myeloma_subgroups	1	0.991359
Curated_gene_sets:mattioli_m...4	SET	37	-0.21178	-0.0090761	0.1432	0.93041	Curated_gene_sets:mattioli_multiple_myeloma_with_14q32_translocations	1	0.991359
Curated_gene_sets:farmer_bre...4	SET	39	-0.25915	-0.011401	0.144	0.96403	Curated_gene_sets:farmer_breast_cancer_cluster_1	1	0.992152
Curated_gene_sets:farmer_bre...10	SET	20	-0.10619	-0.0033474	0.19372	0.70822	Curated_gene_sets:farmer_breast_cancer_cluster_7	1	0.970752
Curated_gene_sets:farmer_bre...5	SET	33	0.0068338	0.00027661	0.14113	0.48069	Curated_gene_sets:farmer_breast_cancer_cluster_2	1	0.964176
Curated_gene_sets:rosty_cerv...	SET	140	-0.11292	-0.009389	0.071397	0.94312	Curated_gene_sets:rosty_cervical_cancer_proliferation_cluster	1	0.991359
Curated_gene_sets:scheiderei...1	SET	54	0.074999	0.0038813	0.11461	0.25644	Curated_gene_sets:scheidereit_ikk_interacting_proteins	1	0.96111
Curated_gene_sets:jaervinen_...	SET	40	-0.088153	-0.0039277	0.14681	0.7259	Curated_gene_sets:jaervinen_amplified_in_laryngeal_cancer	1	0.973501
Curated_gene_sets:heidenblad...7	SET	13	0.4009	0.01019	0.25056	0.054809	Curated_gene_sets:heidenblad_amplified_in_soft_tissue_cancer	1	0.949418
Curated_gene_sets:kobayashi_...5	SET	19	-0.19748	-0.0060675	0.2028	0.83492	Curated_gene_sets:kobayashi_response_to_romidepsin	1	0.980886
Curated_gene_sets:la_men1_ta...	SET	24	-0.070455	-0.0024326	0.17429	0.65698	Curated_gene_sets:la_men1_targets	1	0.964176
Curated_gene_sets:lund_silen...	SET	15	0.034262	0.00093541	0.22616	0.43979	Curated_gene_sets:lund_silenced_by_methylation	1	0.961809
Curated_gene_sets:honrado_br...	SET	18	0.20715	0.0061948	0.20329	0.15412	Curated_gene_sets:honrado_breast_cancer_brca1_vs_brca2	1	0.957284
Curated_gene_sets:bowie_resp...1	SET	17	0.092698	0.0026941	0.20827	0.32813	Curated_gene_sets:bowie_response_to_extracellular_matrix	1	0.96111
Curated_gene_sets:bowie_resp...2	SET	18	-0.084594	-0.0025298	0.21759	0.65128	Curated_gene_sets:bowie_response_to_tamoxifen	1	0.964176
Curated_gene_sets:aiyar_cobr...2	SET	41	-0.046736	-0.0021082	0.1467	0.62497	Curated_gene_sets:aiyar_cobra1_targets_up	1	0.964176
Curated_gene_sets:aiyar_cobr...1	SET	29	-0.082853	-0.0031441	0.17134	0.68565	Curated_gene_sets:aiyar_cobra1_targets_dn	1	0.967509
Curated_gene_sets:li_cisplat...1	SET	33	0.17197	0.0069606	0.14873	0.1238	Curated_gene_sets:li_cisplatin_resistance_dn	1	0.95299
Curated_gene_sets:li_cisplat...2	SET	26	0.24901	0.0089482	0.18383	0.08778	Curated_gene_sets:li_cisplatin_resistance_up	1	0.949418
Curated_gene_sets:hernandez_...4	SET	23	0.2413	0.008156	0.18624	0.097559	Curated_gene_sets:hernandez_aberrant_mitosis_by_docetacel_4nm_up	1	0.949418
Curated_gene_sets:hernandez_...6	SET	33	-0.067362	-0.0027266	0.16013	0.663	Curated_gene_sets:hernandez_mitotic_arrest_by_docetaxel_1_up	1	0.964176
Curated_gene_sets:hernandez_...5	SET	39	-0.10963	-0.0048233	0.15095	0.76616	Curated_gene_sets:hernandez_mitotic_arrest_by_docetaxel_1_dn	1	0.976015
Curated_gene_sets:hernandez_...2	SET	73	0.015625	0.00093971	0.099851	0.43783	Curated_gene_sets:hernandez_aberrant_mitosis_by_docetacel_2nm_up	1	0.961809
Curated_gene_sets:hernandez_...1	SET	22	0.14511	0.0047971	0.18274	0.21358	Curated_gene_sets:hernandez_aberrant_mitosis_by_docetacel_2nm_dn	1	0.96111
Curated_gene_sets:hernandez_...8	SET	62	-0.061851	-0.0034291	0.099016	0.7339	Curated_gene_sets:hernandez_mitotic_arrest_by_docetaxel_2_up	1	0.974171
Curated_gene_sets:hernandez_...7	SET	17	0.080733	0.0023464	0.18536	0.33158	Curated_gene_sets:hernandez_mitotic_arrest_by_docetaxel_2_dn	1	0.96111
Curated_gene_sets:xu_hgf_sig...3	SET	25	0.01174	0.00041369	0.17468	0.47321	Curated_gene_sets:xu_hgf_signaling_not_via_akt1_6hr	1	0.964176
Curated_gene_sets:xu_hgf_tar...3	SET	18	-0.079325	-0.0023722	0.18758	0.66381	Curated_gene_sets:xu_hgf_targets_induced_by_akt1_6hr	1	0.964176
Curated_gene_sets:xu_hgf_sig...2	SET	35	-0.077527	-0.0032316	0.14209	0.70733	Curated_gene_sets:xu_hgf_signaling_not_via_akt1_48hr_up	1	0.970752
Curated_gene_sets:xu_hgf_sig...1	SET	18	0.0091242	0.00027286	0.19793	0.48162	Curated_gene_sets:xu_hgf_signaling_not_via_akt1_48hr_dn	1	0.964176
Curated_gene_sets:xu_hgf_tar...2	SET	13	0.26264	0.0066757	0.24217	0.13907	Curated_gene_sets:xu_hgf_targets_induced_by_akt1_48hr_up	1	0.95299
Curated_gene_sets:xu_hgf_tar...1	SET	24	-0.15984	-0.0055188	0.17246	0.82299	Curated_gene_sets:xu_hgf_targets_induced_by_akt1_48hr_dn	1	0.980503
Curated_gene_sets:xu_hgf_tar...5	SET	11	0.10132	0.002369	0.26617	0.35174	Curated_gene_sets:xu_hgf_targets_repressed_by_akt1_up	1	0.96111
Curated_gene_sets:xu_hgf_tar...4	SET	85	-0.12781	-0.0082921	0.090441	0.92119	Curated_gene_sets:xu_hgf_targets_repressed_by_akt1_dn	1	0.991359
Curated_gene_sets:xu_akt1_ta...2	SET	25	-0.010569	-0.00037243	0.1513	0.52785	Curated_gene_sets:xu_akt1_targets_6hr	1	0.964176
Curated_gene_sets:shi_sparc_...2	SET	23	0.24687	0.0083442	0.19495	0.10271	Curated_gene_sets:shi_sparc_targets_up	1	0.949418
Curated_gene_sets:shi_sparc_...1	SET	11	-0.051352	-0.0012007	0.23051	0.58814	Curated_gene_sets:shi_sparc_targets_dn	1	0.964176
Curated_gene_sets:waesch_ana...	SET	12	0.12071	0.0029478	0.22922	0.29924	Curated_gene_sets:waesch_anaphase_promoting_complex	1	0.96111
Curated_gene_sets:neben_aml_...1	SET	12	0.29322	0.0071609	0.22081	0.09211	Curated_gene_sets:neben_aml_with_flt3_or_nras_dn	1	0.949418
Curated_gene_sets:dirmeier_l...1	SET	63	0.034854	0.0019478	0.10901	0.37459	Curated_gene_sets:dirmeier_lmp1_response_early	1	0.96111
Curated_gene_sets:einav_inte...	SET	27	-0.31003	-0.011353	0.17753	0.95962	Curated_gene_sets:einav_interferon_signature_in_cancer	1	0.991359
Curated_gene_sets:amundson_d...	SET	16	0.072961	0.0020572	0.18049	0.34302	Curated_gene_sets:amundson_dna_damage_response_tp53	1	0.96111
Curated_gene_sets:snijders_a...	SET	37	0.009719	0.00041651	0.14767	0.47376	Curated_gene_sets:snijders_amplified_in_head_and_neck_tumors	1	0.964176
Curated_gene_sets:white_neur...	SET	19	0.051515	0.0015827	0.26188	0.42203	Curated_gene_sets:white_neuroblastoma_with_1p36.3_deletion	1	0.961809
Curated_gene_sets:siligan_bo...	SET	47	-0.043947	-0.0021221	0.13371	0.6288	Curated_gene_sets:siligan_bound_by_ews_flt1_fusion	1	0.964176
Curated_gene_sets:dauer_stat...2	SET	48	-0.013699	-0.00066851	0.11744	0.54643	Curated_gene_sets:dauer_stat3_targets_up	1	0.964176
Curated_gene_sets:dauer_stat...1	SET	47	-0.098173	-0.0047407	0.11974	0.79385	Curated_gene_sets:dauer_stat3_targets_dn	1	0.977333
Curated_gene_sets:patil_live...	SET	654	0.038363	0.006805	0.034198	0.13098	Curated_gene_sets:patil_liver_cancer	1	0.95299
Curated_gene_sets:korkola_te...1	SET	40	0.18316	0.008161	0.12733	0.075161	Curated_gene_sets:korkola_teratoma	1	0.949418
Curated_gene_sets:korkola_yo...1	SET	61	0.0065004	0.00035748	0.10957	0.47635	Curated_gene_sets:korkola_yolk_sac_tumor	1	0.964176
Curated_gene_sets:wang_methy...	SET	35	-0.20028	-0.0083482	0.1334	0.93335	Curated_gene_sets:wang_methylated_in_breast_cancer	1	0.991359
Curated_gene_sets:heidenblad...6	SET	56	-0.072135	-0.0038014	0.12104	0.72439	Curated_gene_sets:heidenblad_amplified_in_pancreatic_cancer	1	0.973501
Curated_gene_sets:teramoto_o...1	SET	14	-0.099197	-0.0026165	0.24862	0.65505	Curated_gene_sets:teramoto_opn_targets_cluster_1	1	0.964176
Curated_gene_sets:teramoto_o...3	SET	13	0.097488	0.0024779	0.27704	0.36246	Curated_gene_sets:teramoto_opn_targets_cluster_4	1	0.96111
Curated_gene_sets:teramoto_o...5	SET	26	0.0433	0.001556	0.17277	0.40106	Curated_gene_sets:teramoto_opn_targets_cluster_6	1	0.96111
Curated_gene_sets:teramoto_o...6	SET	18	-0.028658	-0.00085704	0.17958	0.5634	Curated_gene_sets:teramoto_opn_targets_cluster_7	1	0.964176
Curated_gene_sets:seitz_neop...2	SET	73	-0.17067	-0.010264	0.10689	0.94482	Curated_gene_sets:seitz_neoplastic_transformation_by_8p_deletion_up	1	0.991359
Curated_gene_sets:seitz_neop...1	SET	31	-0.019918	-0.00078145	0.15725	0.5504	Curated_gene_sets:seitz_neoplastic_transformation_by_8p_deletion_dn	1	0.964176
Curated_gene_sets:yordy_reci...1	SET	70	0.062481	0.00368	0.10605	0.27789	Curated_gene_sets:yordy_reciprocal_regulation_by_ets1_and_sp100_dn	1	0.96111
Curated_gene_sets:yordy_reci...2	SET	23	-0.11032	-0.0037289	0.18113	0.72876	Curated_gene_sets:yordy_reciprocal_regulation_by_ets1_and_sp100_up	1	0.973501
Curated_gene_sets:meinhold_o...2	SET	12	-0.14187	-0.0034645	0.21165	0.74865	Curated_gene_sets:meinhold_ovarian_cancer_low_grade_up	1	0.974859
Curated_gene_sets:meinhold_o...1	SET	18	0.29183	0.0087272	0.19213	0.064399	Curated_gene_sets:meinhold_ovarian_cancer_low_grade_dn	1	0.949418
Curated_gene_sets:dacosta_er...2	SET	29	0.075583	0.0028682	0.16936	0.3277	Curated_gene_sets:dacosta_ercc3_allele_xpcs_vs_ttd_up	1	0.96111
Curated_gene_sets:dacosta_er...1	SET	34	-0.033572	-0.0013793	0.15417	0.58619	Curated_gene_sets:dacosta_ercc3_allele_xpcs_vs_ttd_dn	1	0.964176
Curated_gene_sets:dacosta_lo...2	SET	15	0.055643	0.0015191	0.26146	0.41574	Curated_gene_sets:dacosta_low_dose_uv_response_via_ercc3_xpcs_up	1	0.961809
Curated_gene_sets:dacosta_uv...6	SET	311	0.040352	0.0049793	0.049008	0.20515	Curated_gene_sets:dacosta_uv_response_via_ercc3_up	1	0.96111
Curated_gene_sets:dacosta_uv...3	SET	854	0.051055	0.010296	0.029714	0.04289	Curated_gene_sets:dacosta_uv_response_via_ercc3_dn	1	0.936281
Curated_gene_sets:dacosta_uv...1	SET	464	0.057984	0.0087056	0.040034	0.073766	Curated_gene_sets:dacosta_uv_response_via_ercc3_common_dn	1	0.949418
Curated_gene_sets:dirmeier_l...3	SET	57	0.16154	0.0085885	0.10889	0.068975	Curated_gene_sets:dirmeier_lmp1_response_late_up	1	0.949418
Curated_gene_sets:dirmeier_l...2	SET	30	-0.072502	-0.0027983	0.15843	0.67639	Curated_gene_sets:dirmeier_lmp1_response_late_dn	1	0.964875
Curated_gene_sets:heidenblad...4	SET	40	-0.10288	-0.0045838	0.12665	0.79168	Curated_gene_sets:heidenblad_amplicon_8q24_up	1	0.977333
Curated_gene_sets:heidenblad...3	SET	39	-0.19245	-0.0084671	0.14823	0.9029	Curated_gene_sets:heidenblad_amplicon_8q24_dn	1	0.989219
Curated_gene_sets:heidenblad...2	SET	36	0.06548	0.0027681	0.13728	0.31669	Curated_gene_sets:heidenblad_amplicon_12p11_12_up	1	0.96111
Curated_gene_sets:heidenblad...1	SET	21	0.22095	0.0071363	0.17396	0.10203	Curated_gene_sets:heidenblad_amplicon_12p11_12_dn	1	0.949418
Curated_gene_sets:amundson_r...	SET	214	0.057203	0.0058696	0.055653	0.15202	Curated_gene_sets:amundson_response_to_arsenite	1	0.953071
Curated_gene_sets:fung_il2_s...2	SET	11	0.037052	0.00086635	0.26315	0.44401	Curated_gene_sets:fung_il2_signaling_2	1	0.963007
Curated_gene_sets:sasaki_tar...	SET	12	0.41675	0.010178	0.22026	0.029248	Curated_gene_sets:sasaki_targets_of_tp73_and_tp63	1	0.92796
Curated_gene_sets:yanagihara...	SET	28	-0.14508	-0.0054101	0.1412	0.8479	Curated_gene_sets:yanagihara_esx1_targets	1	0.981435
Curated_gene_sets:weinmann_a...2	SET	27	0.26291	0.0096273	0.16317	0.053573	Curated_gene_sets:weinmann_adaptation_to_hypoxia_up	1	0.949418
Curated_gene_sets:weinmann_a...1	SET	39	0.10971	0.004827	0.14303	0.22152	Curated_gene_sets:weinmann_adaptation_to_hypoxia_dn	1	0.96111
Curated_gene_sets:tsunoda_ci...2	SET	14	-0.53474	-0.014105	0.23424	0.98877	Curated_gene_sets:tsunoda_cisplatin_resistance_up	1	0.996969
Curated_gene_sets:tsunoda_ci...1	SET	53	0.15834	0.0081181	0.11605	0.086239	Curated_gene_sets:tsunoda_cisplatin_resistance_dn	1	0.949418
Curated_gene_sets:martoriati...4	SET	166	0.06218	0.0056261	0.063761	0.16474	Curated_gene_sets:martoriati_mdm4_targets_neuroepithelium_up	1	0.957476
Curated_gene_sets:martoriati...3	SET	159	-0.047505	-0.0042075	0.06856	0.75581	Curated_gene_sets:martoriati_mdm4_targets_neuroepithelium_dn	1	0.975442
Curated_gene_sets:martoriati...2	SET	229	0.07975	0.0084618	0.054543	0.071861	Curated_gene_sets:martoriati_mdm4_targets_fetal_liver_up	1	0.949418
Curated_gene_sets:martoriati...1	SET	504	0.03433	0.0053664	0.037993	0.18311	Curated_gene_sets:martoriati_mdm4_targets_fetal_liver_dn	1	0.96111
Curated_gene_sets:li_wilms_t...3	SET	17	-0.39827	-0.011575	0.22625	0.96081	Curated_gene_sets:li_wilms_tumor_anaplastic_up	1	0.991359
Curated_gene_sets:borlak_liv...	SET	53	0.066912	0.0034306	0.11786	0.28512	Curated_gene_sets:borlak_liver_cancer_egf_up	1	0.96111
Curated_gene_sets:mann_respo...2	SET	19	0.0076082	0.00023375	0.19242	0.48423	Curated_gene_sets:mann_response_to_amifostine_up	1	0.964176
Curated_gene_sets:yan_escape...	SET	23	-0.13328	-0.0045048	0.19065	0.75775	Curated_gene_sets:yan_escape_from_anoikis	1	0.975738
Curated_gene_sets:lien_breas...3	SET	81	0.036483	0.0023108	0.095362	0.35102	Curated_gene_sets:lien_breast_carcinoma_metaplastic_vs_ductal_up	1	0.96111
Curated_gene_sets:lien_breas...2	SET	111	0.0017019	0.0001261	0.079167	0.49142	Curated_gene_sets:lien_breast_carcinoma_metaplastic_vs_ductal_dn	1	0.964176
Curated_gene_sets:wood_ebv_e...2	SET	109	0.020787	0.0015263	0.083092	0.40123	Curated_gene_sets:wood_ebv_ebna1_targets_up	1	0.96111
Curated_gene_sets:wood_ebv_e...1	SET	48	0.014671	0.0007159	0.12177	0.45205	Curated_gene_sets:wood_ebv_ebna1_targets_dn	1	0.964129
Curated_gene_sets:mohankumar...2	SET	403	-0.012618	-0.0017683	0.041911	0.61832	Curated_gene_sets:mohankumar_hoxa1_targets_up	1	0.964176
Curated_gene_sets:mohankumar...1	SET	163	0.017774	0.0015937	0.066002	0.39385	Curated_gene_sets:mohankumar_hoxa1_targets_dn	1	0.96111
Curated_gene_sets:dawson_met...	SET	58	0.12207	0.0065466	0.11471	0.14364	Curated_gene_sets:dawson_methylated_in_lymphoma_tcl1	1	0.95299
Curated_gene_sets:murata_vir...	SET	21	0.2662	0.0085981	0.19526	0.086397	Curated_gene_sets:murata_virulence_of_h_pilori	1	0.949418
Curated_gene_sets:wang_hcp_p...	SET	106	0.044333	0.0032103	0.077614	0.28394	Curated_gene_sets:wang_hcp_prostate_cancer	1	0.96111
Curated_gene_sets:johansson_...1	SET	42	0.16038	0.0073221	0.11551	0.082506	Curated_gene_sets:johansson_brain_cancer_early_vs_late_dn	1	0.949418
Curated_gene_sets:wiemann_te...	SET	11	0.13727	0.0032096	0.19971	0.24594	Curated_gene_sets:wiemann_telomere_shortening_and_chronic_liver_damage_up	1	0.96111
Curated_gene_sets:maina_vhl_...1	SET	16	0.091657	0.0025844	0.23343	0.34729	Curated_gene_sets:maina_vhl_targets_dn	1	0.96111
Curated_gene_sets:gruetzmann...2	SET	348	0.049876	0.0065042	0.046834	0.14346	Curated_gene_sets:gruetzmann_pancreatic_cancer_up	1	0.95299
Curated_gene_sets:gruetzmann...1	SET	194	0.024103	0.002356	0.061437	0.34741	Curated_gene_sets:gruetzmann_pancreatic_cancer_dn	1	0.96111
Curated_gene_sets:jazag_tgfb...2	SET	105	-0.11952	-0.0086141	0.078169	0.93686	Curated_gene_sets:jazag_tgfb1_signaling_up	1	0.991359
Curated_gene_sets:jazag_tgfb...1	SET	34	-0.0050297	-0.00020664	0.14679	0.51367	Curated_gene_sets:jazag_tgfb1_signaling_dn	1	0.964176
Curated_gene_sets:jazag_tgfb...4	SET	107	0.041093	0.0029896	0.086518	0.31741	Curated_gene_sets:jazag_tgfb1_signaling_via_smad4_up	1	0.96111
Curated_gene_sets:jazag_tgfb...3	SET	66	-0.1584	-0.0090598	0.10532	0.9337	Curated_gene_sets:jazag_tgfb1_signaling_via_smad4_dn	1	0.991359
Curated_gene_sets:li_wilms_t...7	SET	29	-0.18522	-0.0070289	0.15765	0.87998	Curated_gene_sets:li_wilms_tumor_vs_fetal_kidney_2_up	1	0.985979
Curated_gene_sets:li_wilms_t...6	SET	49	0.025365	0.0012506	0.12374	0.41879	Curated_gene_sets:li_wilms_tumor_vs_fetal_kidney_2_dn	1	0.961809
Curated_gene_sets:simbulan_u...2	SET	33	0.19862	0.0080394	0.14924	0.091632	Curated_gene_sets:simbulan_uv_response_normal_dn	1	0.949418
Curated_gene_sets:simbulan_u...1	SET	31	0.050439	0.0019789	0.15132	0.36944	Curated_gene_sets:simbulan_uv_response_immortalized_dn	1	0.96111
Curated_gene_sets:ceballos_t...2	SET	21	-0.022987	-0.00074244	0.18115	0.55049	Curated_gene_sets:ceballos_targets_of_tp53_and_myc_up	1	0.964176
Curated_gene_sets:ceballos_t...1	SET	35	0.18059	0.0075274	0.12432	0.073178	Curated_gene_sets:ceballos_targets_of_tp53_and_myc_dn	1	0.949418
Curated_gene_sets:inamura_lu...3	SET	13	0.014391	0.00036578	0.24067	0.47616	Curated_gene_sets:inamura_lung_cancer_scc_up	1	0.964176
Curated_gene_sets:inamura_lu...1	SET	14	-0.46749	-0.012331	0.23281	0.97767	Curated_gene_sets:inamura_lung_cancer_scc_dn	1	0.995134
Curated_gene_sets:inamura_lu...2	SET	15	0.28798	0.0078623	0.24957	0.12428	Curated_gene_sets:inamura_lung_cancer_scc_subtypes_up	1	0.95299
Curated_gene_sets:sasai_resi...	SET	50	-0.031853	-0.0015864	0.11527	0.60885	Curated_gene_sets:sasai_resistance_to_neoplastic_transfromation	1	0.964176
Curated_gene_sets:kim_myc_am...2	SET	196	0.038116	0.0037447	0.064057	0.27592	Curated_gene_sets:kim_myc_amplification_targets_up	1	0.96111
Curated_gene_sets:kim_myc_am...1	SET	97	0.029267	0.0020278	0.086007	0.36682	Curated_gene_sets:kim_myc_amplification_targets_dn	1	0.96111
Curated_gene_sets:kim_mycn_a...2	SET	93	-0.017205	-0.0011673	0.095021	0.57184	Curated_gene_sets:kim_mycn_amplification_targets_up	1	0.964176
Curated_gene_sets:kim_mycn_a...1	SET	103	0.0099834	0.00071267	0.087869	0.45477	Curated_gene_sets:kim_mycn_amplification_targets_dn	1	0.964176
Curated_gene_sets:kim_mycl1_...2	SET	13	0.34844	0.0088566	0.20563	0.045094	Curated_gene_sets:kim_mycl1_amplification_targets_up	1	0.936281
Curated_gene_sets:kim_mycl1_...1	SET	19	0.090312	0.0027747	0.17594	0.30387	Curated_gene_sets:kim_mycl1_amplification_targets_dn	1	0.96111
Curated_gene_sets:tsai_respo...1	SET	147	0.061082	0.0052033	0.069425	0.18948	Curated_gene_sets:tsai_response_to_ionizing_radiation	1	0.96111
Curated_gene_sets:yang_breas...6	SET	36	-0.11472	-0.0048495	0.13564	0.80114	Curated_gene_sets:yang_breast_cancer_esr1_up	1	0.977657
Curated_gene_sets:yang_breas...3	SET	25	-0.044586	-0.0015711	0.17027	0.60328	Curated_gene_sets:yang_breast_cancer_esr1_dn	1	0.964176
Curated_gene_sets:yang_breas...5	SET	31	0.070991	0.0027852	0.12411	0.28367	Curated_gene_sets:yang_breast_cancer_esr1_laser_up	1	0.96111
Curated_gene_sets:yang_breas...4	SET	48	0.07082	0.0034559	0.12061	0.27855	Curated_gene_sets:yang_breast_cancer_esr1_laser_dn	1	0.96111
Curated_gene_sets:yang_breas...2	SET	26	-0.27812	-0.0099942	0.17119	0.94787	Curated_gene_sets:yang_breast_cancer_esr1_bulk_up	1	0.991359
Curated_gene_sets:yang_breas...1	SET	23	-0.23677	-0.008003	0.18596	0.89853	Curated_gene_sets:yang_breast_cancer_esr1_bulk_dn	1	0.98895
Curated_gene_sets:wang_respo...3	SET	33	0.1206	0.0048816	0.16051	0.22622	Curated_gene_sets:wang_response_to_bexarotene_up	1	0.96111
Curated_gene_sets:wang_respo...2	SET	29	-0.0057773	-0.00021924	0.15678	0.5147	Curated_gene_sets:wang_response_to_bexarotene_dn	1	0.964176
Curated_gene_sets:semba_fhit...2	SET	11	0.15552	0.0036364	0.24184	0.26009	Curated_gene_sets:semba_fhit_targets_up	1	0.96111
Curated_gene_sets:hasina_nol...2	SET	13	0.21524	0.0054708	0.24004	0.18495	Curated_gene_sets:hasina_nol7_targets_up	1	0.96111
Curated_gene_sets:hasina_nol...1	SET	13	0.20924	0.0053185	0.2595	0.21003	Curated_gene_sets:hasina_nol7_targets_dn	1	0.96111
Curated_gene_sets:howlin_pub...	SET	65	0.040238	0.002284	0.10763	0.35426	Curated_gene_sets:howlin_pubertal_mammary_gland	1	0.96111
Curated_gene_sets:hatada_met...2	SET	360	-0.015545	-0.0020612	0.046712	0.63034	Curated_gene_sets:hatada_methylated_in_lung_cancer_up	1	0.964176
Curated_gene_sets:hatada_met...1	SET	31	0.059929	0.0023512	0.159	0.35312	Curated_gene_sets:hatada_methylated_in_lung_cancer_dn	1	0.96111
Curated_gene_sets:furukawa_d...2	SET	72	-0.10402	-0.0062129	0.10151	0.84723	Curated_gene_sets:furukawa_dusp6_targets_pci35_up	1	0.981435
Curated_gene_sets:furukawa_d...1	SET	70	-0.083978	-0.0049461	0.096551	0.80778	Curated_gene_sets:furukawa_dusp6_targets_pci35_dn	1	0.979361
Curated_gene_sets:karakas_tg...	SET	19	0.47403	0.014564	0.2101	0.012034	Curated_gene_sets:karakas_tgfb1_signaling	1	0.907555
Curated_gene_sets:sheth_live...1	SET	252	-0.0043612	-0.00048515	0.050952	0.53411	Curated_gene_sets:sheth_liver_cancer_vs_txnip_loss_pam1	1	0.964176
Curated_gene_sets:sheth_live...2	SET	166	0.046171	0.0041776	0.063916	0.23504	Curated_gene_sets:sheth_liver_cancer_vs_txnip_loss_pam2	1	0.96111
Curated_gene_sets:sheth_live...3	SET	72	-0.10215	-0.0061012	0.098742	0.84953	Curated_gene_sets:sheth_liver_cancer_vs_txnip_loss_pam3	1	0.981435
Curated_gene_sets:sheth_live...4	SET	277	0.019542	0.0022778	0.049145	0.34545	Curated_gene_sets:sheth_liver_cancer_vs_txnip_loss_pam4	1	0.96111
Curated_gene_sets:sheth_live...5	SET	106	0.077219	0.0055916	0.08508	0.18205	Curated_gene_sets:sheth_liver_cancer_vs_txnip_loss_pam5	1	0.96111
Curated_gene_sets:sheth_live...6	SET	51	-0.029519	-0.0014847	0.1106	0.60522	Curated_gene_sets:sheth_liver_cancer_vs_txnip_loss_pam6	1	0.964176
Curated_gene_sets:lien_breas...1	SET	33	-0.13275	-0.0053732	0.16856	0.78451	Curated_gene_sets:lien_breast_carcinoma_metaplastic	1	0.977333
Curated_gene_sets:tomlins_pr...2	SET	40	-0.0573	-0.002553	0.13595	0.66329	Curated_gene_sets:tomlins_prostate_cancer_up	1	0.964176
Curated_gene_sets:tomlins_pr...1	SET	40	0.11393	0.0050762	0.14341	0.21348	Curated_gene_sets:tomlins_prostate_cancer_dn	1	0.96111
Curated_gene_sets:tomlins_me...2	SET	13	-0.0077657	-0.00019738	0.23771	0.51303	Curated_gene_sets:tomlins_metastasis_up	1	0.964176
Curated_gene_sets:tomlins_me...1	SET	20	0.042689	0.0013456	0.17895	0.40573	Curated_gene_sets:tomlins_metastasis_dn	1	0.96111
Curated_gene_sets:liang_hema...2	SET	41	-0.1031	-0.0046505	0.13061	0.78504	Curated_gene_sets:liang_hematopoiesis_stem_cell_number_large_vs_tiny_up	1	0.977333
Curated_gene_sets:liang_hema...1	SET	42	0.017107	0.00078097	0.13734	0.45044	Curated_gene_sets:liang_hematopoiesis_stem_cell_number_large_vs_tiny_dn	1	0.964071
Curated_gene_sets:liang_hema...5	SET	38	0.080859	0.0035117	0.1305	0.26776	Curated_gene_sets:liang_hematopoiesis_stem_cell_number_small_vs_huge_up	1	0.96111
Curated_gene_sets:liang_hema...4	SET	33	0.029976	0.0012133	0.15639	0.424	Curated_gene_sets:liang_hematopoiesis_stem_cell_number_small_vs_huge_dn	1	0.961809
Curated_gene_sets:spielman_l...2	SET	14	-0.2384	-0.0062882	0.24324	0.83648	Curated_gene_sets:spielman_lymphoblast_european_vs_asian_2fc_up	1	0.980886
Curated_gene_sets:spielman_l...1	SET	20	0.017327	0.00054618	0.1609	0.45712	Curated_gene_sets:spielman_lymphoblast_european_vs_asian_2fc_dn	1	0.964176
Curated_gene_sets:spielman_l...4	SET	485	0.036472	0.0055954	0.039326	0.17686	Curated_gene_sets:spielman_lymphoblast_european_vs_asian_up	1	0.959792
Curated_gene_sets:spielman_l...3	SET	590	-0.011106	-0.0018743	0.035692	0.62216	Curated_gene_sets:spielman_lymphoblast_european_vs_asian_dn	1	0.964176
Curated_gene_sets:hui_mapk14...	SET	19	-0.22587	-0.0069395	0.21858	0.84927	Curated_gene_sets:hui_mapk14_targets_up	1	0.981435
Curated_gene_sets:theodorou_...	SET	30	0.35532	0.013714	0.18088	0.024752	Curated_gene_sets:theodorou_mammary_tumorigenesis	1	0.915446
Curated_gene_sets:ballif_dev...	SET	14	0.16633	0.0043872	0.25922	0.26055	Curated_gene_sets:ballif_developmental_disability_p16_p12_deletion	1	0.96111
Curated_gene_sets:pujana_bre...1	SET	102	-0.056902	-0.0040423	0.084513	0.74962	Curated_gene_sets:pujana_breast_cancer_lit_int_network	1	0.974859
Curated_gene_sets:pujana_xpr...	SET	167	-0.0039097	-0.00035481	0.064417	0.5242	Curated_gene_sets:pujana_xprss_int_network	1	0.964176
Curated_gene_sets:pujana_brc...1	SET	1596	0.0033667	0.00091007	0.021876	0.43884	Curated_gene_sets:pujana_brca1_pcc_network	1	0.961809
Curated_gene_sets:pujana_brc...2	SET	418	-0.033556	-0.0047874	0.040709	0.7951	Curated_gene_sets:pujana_brca2_pcc_network	1	0.977477
Curated_gene_sets:pujana_atm...	SET	1360	0.010599	0.0026617	0.023507	0.32603	Curated_gene_sets:pujana_atm_pcc_network	1	0.96111
Curated_gene_sets:pujana_che...	SET	757	-0.047501	-0.0090411	0.031756	0.93264	Curated_gene_sets:pujana_chek2_pcc_network	1	0.991359
Curated_gene_sets:pujana_brc...3	SET	118	0.07379	0.0056359	0.078734	0.17433	Curated_gene_sets:pujana_brca_centered_network	1	0.959443
Curated_gene_sets:schlesinge...1	SET	27	0.020836	0.00076298	0.16637	0.45017	Curated_gene_sets:schlesinger_h3k27me3_in_normal_and_methylated_in_cancer	1	0.964071
Curated_gene_sets:schlesinge...2	SET	88	-0.039372	-0.0025988	0.090969	0.66742	Curated_gene_sets:schlesinger_methylated_de_novo_in_cancer	1	0.964176
Curated_gene_sets:goering_bl...1	SET	11	0.28842	0.0067439	0.22888	0.10381	Curated_gene_sets:goering_blood_hdl_cholesterol_qtl_cis	1	0.949418
Curated_gene_sets:goering_bl...2	SET	13	0.13842	0.0035184	0.23329	0.27648	Curated_gene_sets:goering_blood_hdl_cholesterol_qtl_trans	1	0.96111
Curated_gene_sets:khetchoumi...2	SET	46	-0.19706	-0.0094142	0.12011	0.94955	Curated_gene_sets:khetchoumian_trim24_targets_up	1	0.991359
Curated_gene_sets:ohm_methyl...	SET	28	0.19673	0.0073359	0.159	0.108	Curated_gene_sets:ohm_methylated_in_adult_cancers	1	0.949418
Curated_gene_sets:alcala_apo...	SET	86	0.033014	0.0021544	0.086396	0.35119	Curated_gene_sets:alcala_apoptosis	1	0.96111
Curated_gene_sets:okawa_neur...	SET	22	-0.031977	-0.0010571	0.31061	0.541	Curated_gene_sets:okawa_neuroblastoma_1p36_31_deletion	1	0.964176
Curated_gene_sets:cowling_my...	SET	42	0.029764	0.0013588	0.11951	0.40167	Curated_gene_sets:cowling_mycn_targets	1	0.96111
Curated_gene_sets:falvella_s...	SET	78	-0.21479	-0.013351	0.09726	0.98638	Curated_gene_sets:falvella_smokers_with_lung_cancer	1	0.996413
Curated_gene_sets:ozen_mir12...	SET	22	-0.2755	-0.0091075	0.15983	0.95761	Curated_gene_sets:ozen_mir125b1_targets	1	0.991359
Curated_gene_sets:kauffmann_...4	SET	60	-0.029997	-0.0016361	0.10499	0.61245	Curated_gene_sets:kauffmann_melanoma_relapse_up	1	0.964176
Curated_gene_sets:williams_e...2	SET	26	-0.34999	-0.012577	0.16399	0.98358	Curated_gene_sets:williams_esr1_targets_up	1	0.996033
Curated_gene_sets:williams_e...4	SET	29	0.020218	0.00076724	0.13987	0.44253	Curated_gene_sets:williams_esr2_targets_up	1	0.961809
Curated_gene_sets:williams_e...3	SET	11	0.069827	0.0016327	0.27456	0.39963	Curated_gene_sets:williams_esr2_targets_dn	1	0.96111
Curated_gene_sets:gross_elk3...2	SET	27	0.14151	0.005182	0.1713	0.20438	Curated_gene_sets:gross_elk3_targets_up	1	0.96111
Curated_gene_sets:gross_elk3...1	SET	31	-0.0082749	-0.00032465	0.14787	0.52231	Curated_gene_sets:gross_elk3_targets_dn	1	0.964176
Curated_gene_sets:gross_hypo...6	SET	203	0.04885	0.0048833	0.058778	0.20297	Curated_gene_sets:gross_hypoxia_via_elk3_up	1	0.96111
Curated_gene_sets:gross_hypo...3	SET	155	0.10111	0.0088424	0.06717	0.066142	Curated_gene_sets:gross_hypoxia_via_elk3_dn	1	0.949418
Curated_gene_sets:gross_hif1...1	SET	26	0.15265	0.0054852	0.19287	0.21434	Curated_gene_sets:gross_hif1a_targets_dn	1	0.96111
Curated_gene_sets:gross_hypo...9	SET	75	-0.034255	-0.0020881	0.098155	0.63645	Curated_gene_sets:gross_hypoxia_via_hif1a_up	1	0.964176
Curated_gene_sets:gross_hypo...7	SET	107	0.05729	0.0041679	0.080312	0.23782	Curated_gene_sets:gross_hypoxia_via_hif1a_dn	1	0.96111
Curated_gene_sets:gross_hypo...5	SET	32	0.081891	0.0032641	0.15363	0.29701	Curated_gene_sets:gross_hypoxia_via_elk3_only_up	1	0.96111
Curated_gene_sets:gross_hypo...4	SET	43	-0.042919	-0.0019825	0.13449	0.62518	Curated_gene_sets:gross_hypoxia_via_elk3_only_dn	1	0.964176
Curated_gene_sets:gross_hypo...2	SET	142	0.14139	0.01184	0.072616	0.025768	Curated_gene_sets:gross_hypoxia_via_elk3_and_hif1a_up	1	0.915446
Curated_gene_sets:gross_hypo...1	SET	101	0.0059153	0.00041816	0.079305	0.47027	Curated_gene_sets:gross_hypoxia_via_elk3_and_hif1a_dn	1	0.964176
Curated_gene_sets:nuytten_ni...2	SET	758	-0.023817	-0.0045362	0.031019	0.7787	Curated_gene_sets:nuytten_nipp1_targets_up	1	0.977333
Curated_gene_sets:nuytten_ni...1	SET	839	-0.0044342	-0.00088664	0.029745	0.55925	Curated_gene_sets:nuytten_nipp1_targets_dn	1	0.964176
Curated_gene_sets:nuytten_ez...2	SET	1025	0.012822	0.0028201	0.026824	0.31632	Curated_gene_sets:nuytten_ezh2_targets_up	1	0.96111
Curated_gene_sets:nuytten_ez...1	SET	1005	-0.015256	-0.0033242	0.027605	0.70974	Curated_gene_sets:nuytten_ezh2_targets_dn	1	0.971489
Curated_gene_sets:ingram_shh...3	SET	123	-0.047548	-0.0037073	0.073643	0.74074	Curated_gene_sets:ingram_shh_targets_up	1	0.974859
Curated_gene_sets:ingram_shh...2	SET	63	0.070217	0.003924	0.10529	0.25242	Curated_gene_sets:ingram_shh_targets_dn	1	0.96111
Curated_gene_sets:martin_nfk...2	SET	40	-0.080238	-0.003575	0.12497	0.73958	Curated_gene_sets:martin_nfkb_targets_up	1	0.974859
Curated_gene_sets:martin_vir...2	SET	83	0.12026	0.0077103	0.094044	0.1005	Curated_gene_sets:martin_viral_gpcr_signaling_up	1	0.949418
Curated_gene_sets:martin_vir...1	SET	48	-0.1346	-0.006568	0.11827	0.87244	Curated_gene_sets:martin_viral_gpcr_signaling_dn	1	0.983481
Curated_gene_sets:buytaert_p...2	SET	819	-0.0031745	-0.00062748	0.029165	0.54334	Curated_gene_sets:buytaert_photodynamic_therapy_stress_up	1	0.964176
Curated_gene_sets:buytaert_p...1	SET	648	0.00044495	7.8576e-05	0.032994	0.49462	Curated_gene_sets:buytaert_photodynamic_therapy_stress_dn	1	0.964176
Curated_gene_sets:ferreira_e...2	SET	161	0.079497	0.0070847	0.063894	0.10672	Curated_gene_sets:ferreira_ewings_sarcoma_unstable_vs_stable_up	1	0.949418
Curated_gene_sets:ferreira_e...1	SET	95	0.085903	0.0058904	0.081428	0.14573	Curated_gene_sets:ferreira_ewings_sarcoma_unstable_vs_stable_dn	1	0.95299
Curated_gene_sets:nakayama_f...	SET	43	-0.13635	-0.0062983	0.1322	0.84881	Curated_gene_sets:nakayama_fra2_targets	1	0.981435
Curated_gene_sets:lopez_mbd_...1	SET	946	-0.010338	-0.002189	0.027591	0.64605	Curated_gene_sets:lopez_mbd_targets	1	0.964176
Curated_gene_sets:lopez_mbd_...2	SET	17	0.52104	0.015143	0.2374	0.014097	Curated_gene_sets:lopez_mbd_targets_imprinted_and_x_linked	1	0.907555
Curated_gene_sets:ropero_hda...	SET	104	0.047008	0.0033718	0.079745	0.27777	Curated_gene_sets:ropero_hdac2_targets	1	0.96111
Curated_gene_sets:liu_liver_...	SET	34	0.23916	0.0098256	0.14318	0.047437	Curated_gene_sets:liu_liver_cancer	1	0.946171
Curated_gene_sets:liu_breast...	SET	28	0.088181	0.0032882	0.15806	0.28846	Curated_gene_sets:liu_breast_cancer	1	0.96111
Curated_gene_sets:liu_nasoph...	SET	68	-0.1048	-0.0060839	0.10238	0.847	Curated_gene_sets:liu_nasopharyngeal_carcinoma	1	0.981435
Curated_gene_sets:liu_common...	SET	61	-0.021959	-0.0012076	0.10052	0.58646	Curated_gene_sets:liu_common_cancer_genes	1	0.964176
Curated_gene_sets:lockwood_a...	SET	215	-0.0014874	-0.00015298	0.067846	0.50875	Curated_gene_sets:lockwood_amplified_in_lung_cancer	1	0.964176
Curated_gene_sets:rahman_tp5...	SET	21	-0.15901	-0.0051357	0.19013	0.7985	Curated_gene_sets:rahman_tp53_targets_phosphorylated	1	0.977477
Curated_gene_sets:wei_mir34a...	SET	146	0.14842	0.012601	0.071889	0.01949	Curated_gene_sets:wei_mir34a_targets	1	0.907555
Curated_gene_sets:wei_mycn_t...	SET	791	-0.013984	-0.0027184	0.031212	0.67294	Curated_gene_sets:wei_mycn_targets_with_e_box	1	0.964645
Curated_gene_sets:liao_have_...	SET	41	-0.062569	-0.0028224	0.13834	0.67447	Curated_gene_sets:liao_have_sox4_binding_sites	1	0.964645
Curated_gene_sets:liao_metas...	SET	523	-0.038088	-0.006062	0.03706	0.84796	Curated_gene_sets:liao_metastasis	1	0.981435
Curated_gene_sets:tong_inter...	SET	57	-0.0027306	-0.00014517	0.12113	0.50899	Curated_gene_sets:tong_interact_with_pttg1	1	0.964176
Curated_gene_sets:scian_cell...1	SET	22	0.15453	0.0051086	0.17859	0.19344	Curated_gene_sets:scian_cell_cycle_targets_of_tp53_and_tp73_dn	1	0.96111
Curated_gene_sets:scian_inve...2	SET	11	0.23801	0.0055652	0.27164	0.19046	Curated_gene_sets:scian_inversed_targets_of_tp53_and_tp73_up	1	0.96111
Curated_gene_sets:scian_inve...1	SET	30	0.15619	0.0060282	0.16383	0.17021	Curated_gene_sets:scian_inversed_targets_of_tp53_and_tp73_dn	1	0.95885
Curated_gene_sets:guenther_g...2	SET	22	0.3245	0.010727	0.17693	0.033334	Curated_gene_sets:guenther_growth_spherical_vs_adherent_up	1	0.931724
Curated_gene_sets:guenther_g...1	SET	25	-0.042519	-0.0014983	0.14804	0.61303	Curated_gene_sets:guenther_growth_spherical_vs_adherent_dn	1	0.964176
Curated_gene_sets:schwab_tar...2	SET	13	-0.2074	-0.0052715	0.21661	0.83083	Curated_gene_sets:schwab_targets_of_bmyb_polymorphic_variants_up	1	0.980886
Curated_gene_sets:schwab_tar...1	SET	16	0.0053107	0.00014974	0.19188	0.48896	Curated_gene_sets:schwab_targets_of_bmyb_polymorphic_variants_dn	1	0.964176
Curated_gene_sets:gouyer_tat...1	SET	17	0.081746	0.0023758	0.20221	0.34302	Curated_gene_sets:gouyer_tati_targets_dn	1	0.96111
Curated_gene_sets:caffarel_r...10	SET	32	0.079433	0.0031662	0.15068	0.29904	Curated_gene_sets:caffarel_response_to_thc_up	1	0.96111
Curated_gene_sets:caffarel_r...9	SET	30	-0.01487	-0.00057391	0.14829	0.53994	Curated_gene_sets:caffarel_response_to_thc_dn	1	0.964176
Curated_gene_sets:caffarel_r...8	SET	14	0.21706	0.0057253	0.2347	0.17754	Curated_gene_sets:caffarel_response_to_thc_8hr_5_up	1	0.959792
Curated_gene_sets:caffarel_r...7	SET	11	-0.56999	-0.013327	0.27823	0.97974	Curated_gene_sets:caffarel_response_to_thc_8hr_5_dn	1	0.995468
Curated_gene_sets:caffarel_r...1	SET	13	-0.21885	-0.0055627	0.22105	0.83892	Curated_gene_sets:caffarel_response_to_thc_24hr_3_dn	1	0.980886
Curated_gene_sets:caffarel_r...4	SET	32	0.2034	0.0081074	0.15176	0.090091	Curated_gene_sets:caffarel_response_to_thc_24hr_5_up	1	0.949418
Curated_gene_sets:caffarel_r...3	SET	58	-0.030923	-0.0016583	0.10653	0.61419	Curated_gene_sets:caffarel_response_to_thc_24hr_5_dn	1	0.964176
Curated_gene_sets:bertucci_i...2	SET	24	0.34751	0.011998	0.17811	0.025532	Curated_gene_sets:bertucci_invasive_carcinoma_ductal_vs_lobular_up	1	0.915446
Curated_gene_sets:bertucci_i...1	SET	45	-0.1744	-0.0082408	0.11923	0.92822	Curated_gene_sets:bertucci_invasive_carcinoma_ductal_vs_lobular_dn	1	0.991359
Curated_gene_sets:suh_coexpr...	SET	18	-0.048231	-0.0014424	0.17096	0.61107	Curated_gene_sets:suh_coexpressed_with_id1_and_id2_up	1	0.964176
Curated_gene_sets:wotton_run...2	SET	21	-0.21365	-0.0069007	0.19316	0.86564	Curated_gene_sets:wotton_runx_targets_up	1	0.982719
Curated_gene_sets:wotton_run...1	SET	29	-0.055302	-0.0020986	0.16211	0.6335	Curated_gene_sets:wotton_runx_targets_dn	1	0.964176
Curated_gene_sets:garcia_tar...2	SET	50	0.094506	0.0047066	0.12801	0.23018	Curated_gene_sets:garcia_targets_of_fli1_and_dax1_up	1	0.96111
Curated_gene_sets:garcia_tar...1	SET	163	0.006312	0.00056598	0.063175	0.46021	Curated_gene_sets:garcia_targets_of_fli1_and_dax1_dn	1	0.964176
Curated_gene_sets:rickman_tu...6	SET	239	-0.084901	-0.0092007	0.055798	0.93593	Curated_gene_sets:rickman_tumor_differentiated_well_vs_poorly_up	1	0.991359
Curated_gene_sets:rickman_tu...5	SET	377	0.002572	0.00034885	0.043885	0.47663	Curated_gene_sets:rickman_tumor_differentiated_well_vs_poorly_dn	1	0.964176
Curated_gene_sets:rickman_tu...4	SET	107	-0.16669	-0.012127	0.088186	0.97062	Curated_gene_sets:rickman_tumor_differentiated_well_vs_moderately_up	1	0.994437
Curated_gene_sets:rickman_tu...3	SET	110	-0.062545	-0.0046132	0.079025	0.78565	Curated_gene_sets:rickman_tumor_differentiated_well_vs_moderately_dn	1	0.977333
Curated_gene_sets:rickman_tu...2	SET	127	-0.0079567	-0.00063032	0.07486	0.54232	Curated_gene_sets:rickman_tumor_differentiated_moderately_vs_poorly_up	1	0.964176
Curated_gene_sets:rickman_tu...1	SET	15	-0.22342	-0.0060996	0.22656	0.83796	Curated_gene_sets:rickman_tumor_differentiated_moderately_vs_poorly_dn	1	0.980886
Curated_gene_sets:rickman_me...2	SET	335	-0.0059192	-0.00075761	0.04706	0.55005	Curated_gene_sets:rickman_metastasis_up	1	0.964176
Curated_gene_sets:rickman_me...1	SET	252	-0.0055667	-0.00061924	0.054513	0.54067	Curated_gene_sets:rickman_metastasis_dn	1	0.964176
Curated_gene_sets:fridman_se...2	SET	77	-0.17677	-0.010918	0.10572	0.95273	Curated_gene_sets:fridman_senescence_up	1	0.991359
Curated_gene_sets:fridman_se...1	SET	12	0.41924	0.010238	0.25382	0.049306	Curated_gene_sets:fridman_senescence_dn	1	0.946171
Curated_gene_sets:fridman_im...	SET	33	-0.090831	-0.0036765	0.16642	0.70739	Curated_gene_sets:fridman_immortalization_dn	1	0.970752
Curated_gene_sets:schaeffer_...6	SET	153	0.099939	0.0086842	0.065724	0.064191	Curated_gene_sets:schaeffer_prostate_development_6hr_up	1	0.949418
Curated_gene_sets:schaeffer_...5	SET	453	0.0081064	0.0012029	0.039378	0.41845	Curated_gene_sets:schaeffer_prostate_development_6hr_dn	1	0.961809
Curated_gene_sets:schaeffer_...2	SET	107	0.052237	0.0038003	0.083494	0.26578	Curated_gene_sets:schaeffer_prostate_development_12hr_up	1	0.96111
Curated_gene_sets:schaeffer_...1	SET	47	-0.042123	-0.0020341	0.12427	0.63268	Curated_gene_sets:schaeffer_prostate_development_12hr_dn	1	0.964176
Curated_gene_sets:schaeffer_...4	SET	429	-0.039877	-0.005762	0.040717	0.83629	Curated_gene_sets:schaeffer_prostate_development_48hr_up	1	0.980886
Curated_gene_sets:schaeffer_...3	SET	401	0.019406	0.0027129	0.044412	0.33107	Curated_gene_sets:schaeffer_prostate_development_48hr_dn	1	0.96111
Curated_gene_sets:schaeffer_...8	SET	14	0.12406	0.0032722	0.21917	0.28569	Curated_gene_sets:schaeffer_prostate_development_and_cancer_box1_up	1	0.96111
Curated_gene_sets:schaeffer_...13	SET	11	0.4146	0.0096942	0.2431	0.044059	Curated_gene_sets:schaeffer_prostate_development_and_cancer_box4_up	1	0.936281
Curated_gene_sets:schaeffer_...12	SET	34	0.058761	0.0024141	0.15343	0.35087	Curated_gene_sets:schaeffer_prostate_development_and_cancer_box4_dn	1	0.96111
Curated_gene_sets:schaeffer_...19	SET	21	0.10912	0.0035244	0.18728	0.28007	Curated_gene_sets:schaeffer_sox9_targets_in_prostate_development_up	1	0.96111
Curated_gene_sets:schaeffer_...18	SET	44	-0.13668	-0.0063863	0.13665	0.84138	Curated_gene_sets:schaeffer_sox9_targets_in_prostate_development_dn	1	0.980886
Curated_gene_sets:koyama_sem...2	SET	251	-0.0064948	-0.00072107	0.052367	0.54935	Curated_gene_sets:koyama_sema3b_targets_up	1	0.964176
Curated_gene_sets:koyama_sem...1	SET	345	0.033164	0.0043065	0.047142	0.24088	Curated_gene_sets:koyama_sema3b_targets_dn	1	0.96111
Curated_gene_sets:rickman_he...1	SET	101	-0.083446	-0.005899	0.085354	0.83587	Curated_gene_sets:rickman_head_and_neck_cancer_a	1	0.980886
Curated_gene_sets:rickman_he...2	SET	47	0.14096	0.0068065	0.13447	0.14727	Curated_gene_sets:rickman_head_and_neck_cancer_b	1	0.95299
Curated_gene_sets:rickman_he...3	SET	105	-0.076855	-0.005539	0.084658	0.81801	Curated_gene_sets:rickman_head_and_neck_cancer_c	1	0.979361
Curated_gene_sets:rickman_he...4	SET	33	-0.036205	-0.0014654	0.14315	0.59983	Curated_gene_sets:rickman_head_and_neck_cancer_d	1	0.964176
Curated_gene_sets:rickman_he...5	SET	81	-0.099581	-0.0063074	0.089291	0.86762	Curated_gene_sets:rickman_head_and_neck_cancer_e	1	0.982719
Curated_gene_sets:rickman_he...6	SET	55	-0.11644	-0.0060813	0.11731	0.83954	Curated_gene_sets:rickman_head_and_neck_cancer_f	1	0.980886
Curated_gene_sets:wu_cell_mi...	SET	180	0.038718	0.0036467	0.063347	0.27054	Curated_gene_sets:wu_cell_migration	1	0.96111
Curated_gene_sets:taghavi_ne...	SET	12	0.16936	0.004136	0.21294	0.21322	Curated_gene_sets:taghavi_neoplastic_transformation	1	0.96111
Curated_gene_sets:colin_pilo...2	SET	35	0.11984	0.0049952	0.16104	0.2284	Curated_gene_sets:colin_pilocytic_astrocytoma_vs_glioblastoma_up	1	0.96111
Curated_gene_sets:colin_pilo...1	SET	27	0.12605	0.0046158	0.15301	0.20503	Curated_gene_sets:colin_pilocytic_astrocytoma_vs_glioblastoma_dn	1	0.96111
Curated_gene_sets:baldwin_pr...	SET	40	-0.11724	-0.0052236	0.14518	0.79031	Curated_gene_sets:baldwin_prkci_targets_up	1	0.977333
Curated_gene_sets:gotzmann_e...2	SET	66	0.14873	0.0085065	0.10989	0.087969	Curated_gene_sets:gotzmann_epithelial_to_mesenchymal_transition_up	1	0.949418
Curated_gene_sets:gotzmann_e...1	SET	197	0.011403	0.0011231	0.059175	0.4236	Curated_gene_sets:gotzmann_epithelial_to_mesenchymal_transition_dn	1	0.961809
Curated_gene_sets:he_pten_ta...2	SET	17	-0.19356	-0.0056255	0.22122	0.8092	Curated_gene_sets:he_pten_targets_up	1	0.979361
Curated_gene_sets:amit_delay...	SET	18	-0.015765	-0.00047146	0.20131	0.53121	Curated_gene_sets:amit_delayed_early_genes	1	0.964176
Curated_gene_sets:den_intera...	SET	26	0.029047	0.0010438	0.15473	0.42554	Curated_gene_sets:den_interact_with_lca5	1	0.961809
Curated_gene_sets:pasqualucc...2	SET	278	-0.013102	-0.0015298	0.04844	0.6066	Curated_gene_sets:pasqualucci_lymphoma_by_gc_stage_up	1	0.964176
Curated_gene_sets:pasqualucc...1	SET	167	-0.16135	-0.014643	0.065782	0.99291	Curated_gene_sets:pasqualucci_lymphoma_by_gc_stage_dn	1	0.997195
Curated_gene_sets:benporath_...3	SET	376	0.043423	0.0058819	0.042595	0.154	Curated_gene_sets:benporath_es_1	1	0.957284
Curated_gene_sets:benporath_...4	SET	40	-0.024354	-0.0010851	0.12576	0.57677	Curated_gene_sets:benporath_es_2	1	0.964176
Curated_gene_sets:benporath_...10	SET	989	0.018201	0.0039359	0.027134	0.25119	Curated_gene_sets:benporath_nanog_targets	1	0.96111
Curated_gene_sets:benporath_...12	SET	287	-0.013005	-0.0015425	0.047739	0.60734	Curated_gene_sets:benporath_oct4_targets	1	0.964176
Curated_gene_sets:benporath_...15	SET	736	0.02557	0.0048015	0.031312	0.20708	Curated_gene_sets:benporath_sox2_targets	1	0.96111
Curated_gene_sets:benporath_...11	SET	177	0.031134	0.002908	0.062761	0.30993	Curated_gene_sets:benporath_nos_targets	1	0.96111
Curated_gene_sets:benporath_...16	SET	1008	0.063348	0.013823	0.028981	0.01442	Curated_gene_sets:benporath_suz12_targets	1	0.907555
Curated_gene_sets:benporath_...2	SET	1034	0.057126	0.012616	0.028786	0.023609	Curated_gene_sets:benporath_eed_targets	1	0.915446
Curated_gene_sets:benporath_...7	SET	1092	0.03287	0.0074488	0.027806	0.11859	Curated_gene_sets:benporath_es_with_h3k27me3	1	0.95299
Curated_gene_sets:benporath_...13	SET	632	0.050362	0.0087869	0.036088	0.081438	Curated_gene_sets:benporath_prc2_targets	1	0.949418
Curated_gene_sets:benporath_...9	SET	227	0.0087973	0.00092939	0.058968	0.4407	Curated_gene_sets:benporath_myc_targets_with_ebox	1	0.961809
Curated_gene_sets:benporath_...8	SET	776	-0.0030592	-0.00058924	0.031243	0.539	Curated_gene_sets:benporath_myc_max_targets	1	0.964176
Curated_gene_sets:benporath_...1	SET	641	0.026403	0.0046383	0.033747	0.217	Curated_gene_sets:benporath_cycling_genes	1	0.96111
Curated_gene_sets:benporath_...14	SET	149	-0.018985	-0.0016281	0.071485	0.60472	Curated_gene_sets:benporath_proliferation	1	0.964176
Curated_gene_sets:petretto_c...	SET	34	-0.028449	-0.0011688	0.15287	0.57381	Curated_gene_sets:petretto_cardiac_hypertrophy	1	0.964176
Curated_gene_sets:stark_pref...2	SET	190	0.049684	0.0048065	0.06358	0.21728	Curated_gene_sets:stark_prefrontal_cortex_22q11_deletion_up	1	0.96111
Curated_gene_sets:stark_pref...1	SET	513	-0.04775	-0.0075287	0.038994	0.88962	Curated_gene_sets:stark_prefrontal_cortex_22q11_deletion_dn	1	0.98641
Curated_gene_sets:stark_hypp...2	SET	51	0.12377	0.0062254	0.1183	0.14772	Curated_gene_sets:stark_hyppocampus_22q11_deletion_up	1	0.95299
Curated_gene_sets:stark_hypp...1	SET	20	0.38517	0.012141	0.2694	0.076407	Curated_gene_sets:stark_hyppocampus_22q11_deletion_dn	1	0.949418
Curated_gene_sets:stark_brai...	SET	11	0.57969	0.013554	0.2394	0.0077355	Curated_gene_sets:stark_brain_22q11_deletion	1	0.866909
Curated_gene_sets:benporath_...6	SET	101	-0.023804	-0.0016828	0.084482	0.61094	Curated_gene_sets:benporath_es_core_nine_correlated	1	0.964176
Curated_gene_sets:petretto_b...2	SET	12	0.24419	0.0059635	0.2781	0.18996	Curated_gene_sets:petretto_blood_pressure_up	1	0.96111
Curated_gene_sets:petretto_h...2	SET	32	0.16727	0.0066675	0.15055	0.13328	Curated_gene_sets:petretto_heart_mass_qtl_cis_up	1	0.95299
Curated_gene_sets:petretto_h...1	SET	25	0.045302	0.0015963	0.15591	0.38569	Curated_gene_sets:petretto_heart_mass_qtl_cis_dn	1	0.96111
Curated_gene_sets:amit_egf_r...3	SET	12	0.12964	0.003166	0.23554	0.29103	Curated_gene_sets:amit_egf_response_20_hela	1	0.96111
Curated_gene_sets:amit_egf_r...7	SET	42	-0.04555	-0.0020795	0.12577	0.64139	Curated_gene_sets:amit_egf_response_40_hela	1	0.964176
Curated_gene_sets:amit_egf_r...11	SET	46	0.054387	0.0025983	0.12947	0.33722	Curated_gene_sets:amit_egf_response_60_hela	1	0.96111
Curated_gene_sets:amit_egf_r...1	SET	69	0.063659	0.0037226	0.10366	0.26958	Curated_gene_sets:amit_egf_response_120_hela	1	0.96111
Curated_gene_sets:amit_egf_r...5	SET	59	0.02943	0.0015918	0.10836	0.39297	Curated_gene_sets:amit_egf_response_240_hela	1	0.96111
Curated_gene_sets:amit_egf_r...9	SET	162	0.029043	0.0025962	0.064861	0.32716	Curated_gene_sets:amit_egf_response_480_hela	1	0.96111
Curated_gene_sets:amit_egf_r...4	SET	12	0.065027	0.001588	0.24827	0.39669	Curated_gene_sets:amit_egf_response_20_mcf10a	1	0.96111
Curated_gene_sets:amit_egf_r...8	SET	17	0.070938	0.0020617	0.21054	0.36808	Curated_gene_sets:amit_egf_response_40_mcf10a	1	0.96111
Curated_gene_sets:amit_egf_r...12	SET	38	0.13628	0.0059188	0.13207	0.15106	Curated_gene_sets:amit_egf_response_60_mcf10a	1	0.95299
Curated_gene_sets:amit_egf_r...2	SET	41	-0.026558	-0.001198	0.1368	0.57696	Curated_gene_sets:amit_egf_response_120_mcf10a	1	0.964176
Curated_gene_sets:amit_egf_r...6	SET	21	0.096773	0.0031257	0.19439	0.30931	Curated_gene_sets:amit_egf_response_240_mcf10a	1	0.96111
Curated_gene_sets:amit_egf_r...10	SET	43	-0.060221	-0.0027818	0.12145	0.68999	Curated_gene_sets:amit_egf_response_480_mcf10a	1	0.967972
Curated_gene_sets:amit_serum...2	SET	17	0.02708	0.00078704	0.1915	0.44377	Curated_gene_sets:amit_serum_response_20_mcf10a	1	0.962756
Curated_gene_sets:amit_serum...4	SET	30	-0.069468	-0.0026812	0.16471	0.6634	Curated_gene_sets:amit_serum_response_40_mcf10a	1	0.964176
Curated_gene_sets:amit_serum...6	SET	58	0.012422	0.00066615	0.11321	0.45632	Curated_gene_sets:amit_serum_response_60_mcf10a	1	0.964176
Curated_gene_sets:amit_serum...1	SET	64	-0.16504	-0.0092958	0.10293	0.94557	Curated_gene_sets:amit_serum_response_120_mcf10a	1	0.991359
Curated_gene_sets:amit_serum...3	SET	55	0.032781	0.0017121	0.11521	0.388	Curated_gene_sets:amit_serum_response_240_mcf10a	1	0.96111
Curated_gene_sets:amit_serum...5	SET	36	-0.064225	-0.002715	0.14449	0.67165	Curated_gene_sets:amit_serum_response_480_mcf10a	1	0.964645
Curated_gene_sets:georges_ce...	SET	62	-0.11844	-0.0065665	0.10565	0.86887	Curated_gene_sets:georges_cell_cycle_mir192_targets	1	0.982719
Curated_gene_sets:georges_ta...	SET	885	0.022297	0.0045735	0.028391	0.21612	Curated_gene_sets:georges_targets_of_mir192_and_mir215	1	0.96111
Curated_gene_sets:shen_smarc...2	SET	429	0.0064326	0.00092947	0.039231	0.43488	Curated_gene_sets:shen_smarca2_targets_up	1	0.961809
Curated_gene_sets:shen_smarc...1	SET	292	0.0096112	0.0011497	0.04617	0.41755	Curated_gene_sets:shen_smarca2_targets_dn	1	0.961809
Curated_gene_sets:lin_silenc...	SET	106	-0.00975	-0.00070602	0.082996	0.54676	Curated_gene_sets:lin_silenced_by_tumor_microenvironment	1	0.964176
Curated_gene_sets:sakai_tumo...1	SET	80	-0.032727	-0.0020601	0.093585	0.63672	Curated_gene_sets:sakai_tumor_infiltrating_monocytes_dn	1	0.964176
Curated_gene_sets:sakai_tumo...2	SET	27	0.18043	0.0066069	0.15437	0.12125	Curated_gene_sets:sakai_tumor_infiltrating_monocytes_up	1	0.95299
Curated_gene_sets:sakai_chro...1	SET	35	0.10647	0.0044379	0.16224	0.25583	Curated_gene_sets:sakai_chronic_hepatitis_vs_liver_cancer_dn	1	0.96111
Curated_gene_sets:jeon_smad6...2	SET	24	0.11775	0.0040655	0.18236	0.25924	Curated_gene_sets:jeon_smad6_targets_up	1	0.96111
Curated_gene_sets:jeon_smad6...1	SET	19	0.0080335	0.00024682	0.15862	0.4798	Curated_gene_sets:jeon_smad6_targets_dn	1	0.964176
Curated_gene_sets:wang_prost...	SET	64	0.05264	0.0029649	0.1076	0.31234	Curated_gene_sets:wang_prostate_cancer_androgen_independent	1	0.96111
Curated_gene_sets:sung_metas...2	SET	108	-0.047851	-0.0034974	0.077391	0.73181	Curated_gene_sets:sung_metastasis_stroma_up	1	0.973876
Curated_gene_sets:sung_metas...1	SET	53	0.13305	0.0068217	0.11936	0.1325	Curated_gene_sets:sung_metastasis_stroma_dn	1	0.95299
Curated_gene_sets:shin_b_cel...1	SET	13	0.10843	0.0027561	0.24254	0.32742	Curated_gene_sets:shin_b_cell_lymphoma_cluster_1	1	0.96111
Curated_gene_sets:shin_b_cel...2	SET	30	0.1429	0.0055155	0.15541	0.17892	Curated_gene_sets:shin_b_cell_lymphoma_cluster_2	1	0.961095
Curated_gene_sets:shin_b_cel...3	SET	27	0.0020146	7.377e-05	0.153	0.49475	Curated_gene_sets:shin_b_cell_lymphoma_cluster_3	1	0.964176
Curated_gene_sets:shin_b_cel...4	SET	18	-0.068487	-0.0020481	0.1783	0.64955	Curated_gene_sets:shin_b_cell_lymphoma_cluster_5	1	0.964176
Curated_gene_sets:shin_b_cel...5	SET	12	0.071302	0.0017413	0.2739	0.39731	Curated_gene_sets:shin_b_cell_lymphoma_cluster_6	1	0.96111
Curated_gene_sets:shin_b_cel...6	SET	26	0.022253	0.00079964	0.16276	0.44563	Curated_gene_sets:shin_b_cell_lymphoma_cluster_7	1	0.963576
Curated_gene_sets:shin_b_cel...7	SET	37	0.099684	0.004272	0.1466	0.24826	Curated_gene_sets:shin_b_cell_lymphoma_cluster_8	1	0.96111
Curated_gene_sets:shin_b_cel...8	SET	19	0.12699	0.0039017	0.20682	0.26961	Curated_gene_sets:shin_b_cell_lymphoma_cluster_9	1	0.96111
Curated_gene_sets:zhang_resp...4	SET	220	0.029849	0.003105	0.058873	0.30608	Curated_gene_sets:zhang_response_to_ikk_inhibitor_and_tnf_up	1	0.96111
Curated_gene_sets:zhang_resp...3	SET	105	0.062316	0.0044912	0.084473	0.23035	Curated_gene_sets:zhang_response_to_ikk_inhibitor_and_tnf_dn	1	0.96111
Curated_gene_sets:mori_pre_b...2	SET	80	-0.15932	-0.010029	0.090771	0.96037	Curated_gene_sets:mori_pre_bi_lymphocyte_up	1	0.991359
Curated_gene_sets:mori_pre_b...1	SET	77	0.086599	0.0053485	0.091842	0.17287	Curated_gene_sets:mori_pre_bi_lymphocyte_dn	1	0.95885
Curated_gene_sets:mori_large...2	SET	86	0.043671	0.0028498	0.090919	0.3155	Curated_gene_sets:mori_large_pre_bii_lymphocyte_up	1	0.96111
Curated_gene_sets:mori_large...1	SET	56	0.13051	0.0068775	0.11219	0.12237	Curated_gene_sets:mori_large_pre_bii_lymphocyte_dn	1	0.95299
Curated_gene_sets:mori_small...2	SET	77	-0.0013497	-8.3359e-05	0.092001	0.50585	Curated_gene_sets:mori_small_pre_bii_lymphocyte_up	1	0.964176
Curated_gene_sets:mori_small...1	SET	71	-0.030071	-0.0017837	0.097572	0.62103	Curated_gene_sets:mori_small_pre_bii_lymphocyte_dn	1	0.964176
Curated_gene_sets:mori_immat...2	SET	47	0.20388	0.0098453	0.1238	0.049801	Curated_gene_sets:mori_immature_b_lymphocyte_up	1	0.946171
Curated_gene_sets:mori_immat...1	SET	90	-0.11213	-0.0074849	0.087114	0.90098	Curated_gene_sets:mori_immature_b_lymphocyte_dn	1	0.98895
Curated_gene_sets:mori_matur...2	SET	85	0.06693	0.0043423	0.095153	0.24091	Curated_gene_sets:mori_mature_b_lymphocyte_up	1	0.96111
[truncated: 9,418 more rows]

## Sheet: 6 - beta weights langnet
Supplementary Data 6
[truncated: 632 more rows]

## Sheet: 7 - pvals langnet
Supplementary Data 7
[truncated: 632 more rows]

## Sheet: 8 - t-tests langnet
Supplementary Data 8
[truncated: 18 more rows]

## Sheet: 9 - genomic loci HD
Supplementary Data 9
[truncated: 5 more rows]

[truncated: 20 more sheets: 10 - mapped genes HD, 11 - brainspan MAGMA HD, 12 - gene set anal HD, 13 - beta weights HD, 14 - pvals HD, 15 - ttest SNP HD, 16 - CCA langnet, 17 - ttests CCA langnet, 18 - CCA HD, 19 - CCA ttest HD, 20 - exome broad results, 21 - exome broad lead SKATO, 22 - exome strict result, 23 - exome strict lead SKATO, 24 - exome variants, 25 - burden zstats lang, 26 - ttest burden lang, 27 - burden zstats HD, 28 - ttest burden HD, 29 - brainspan]
